# Supplementary material for: A bioinspired hydrogen bond-triggered ultrasensitive ionic mechanoreceptor skin
Source: Nat Commun. 2019 Sep 5;10:4019. doi: 10.1038/s41467-019-11973-5 (PMC6728325; doi:10.1038/s41467-019-11973-5)
Supplement: Supplementary file 7 — Source data [file 41467_2019_11973_MOESM7_ESM.xlsx]

## Sheet: Figure 3
	i(20)-TPU		i(20)-silica-TPU
50.2694	1300.58	50.2694	2118.93
52.1979	1251.91	52.1979	2049.8
54.1264	1206.9	54.1264	1968.16
56.0549	1172.46	56.0549	1928.42
57.9833	1144.61	57.9833	1891.67
59.9118	1109.23	59.9118	1847.71
61.8402	1063.71	61.8402	1778.57
63.7687	1015.83	63.7687	1687.64
65.6972	990.794	65.6972	1632.74
67.6256	958.583	67.6256	1601.84
69.5541	921.181	69.5541	1568.88
71.4826	883.894	71.4826	1521.21
73.4111	850.696	73.4111	1459.14
75.3395	806.625	75.3395	1404.76
77.268	762.328	77.268	1373.98
79.1964	741.193	79.1964	1335.04
81.1249	735.686	81.1249	1279.31
83.0534	703.756	83.0534	1231.83
84.9818	663.855	84.9818	1222.16
86.9103	632.281	86.9103	1181.23
88.8388	619.811	88.8388	1136.58
90.7673	617.58	90.7673	1117.89
92.6957	577.339	92.6957	1102.43
94.6242	541.69	94.6242	1071.39
96.5526	524.896	96.5526	1028.65
98.4811	504.248	98.4811	980.59
100.41	453.17	100.41	937.165
102.338	412.284	102.338	920.468
104.266	398.768	104.266	898.731
106.195	377.546	106.195	855.102
108.124	337.602	108.124	796.182
110.052	295.466	110.052	748.096
111.98	283.375	111.98	728.702
113.909	263.557	113.909	716.667
115.837	248.583	115.837	696.233
117.766	243.507	117.766	668.337
119.694	229.809	119.694	656.34
121.623	209.216	121.623	629.248
123.551	191.772	123.551	605.019
125.48	172.551	125.48	577.422
127.408	146.802	127.408	539.416
129.337	122.695	129.337	499.798
131.265	85.8905	131.265	485.738
133.194	64.3969	133.194	460.579
135.122	54.7324	135.122	433.39
137.05	42.3316	137.05	425.095
138.979	38.8212	138.979	403.705
140.907	22.5293	140.907	382.086
142.836	5.13594	142.836	353.495
144.764	-9.15494	144.764	314.961
146.693	-24.6344	146.693	270.904
148.621	-53.8989	148.621	251.099
150.55	-68.8553	150.55	238.079
152.478	-82.9804	152.478	217.176
154.407	-101.956	154.407	192.571
156.335	-117.892	156.335	186.061
158.264	-138.413	158.264	177.876
160.192	-142.661	160.192	158.606
162.12	-142.523	162.12	144.732
164.049	-149.709	164.049	139.107
165.977	-164.619	165.977	117.462
167.906	-174.311	167.906	124.558
169.834	-179.07	169.834	125.158
171.763	-183.377	171.763	111.544
173.691	-190.111	173.691	88.0499
175.62	-195.982	175.62	67.1472
177.548	-204.778	177.548	63.3309
179.477	-212.953	179.477	63.8644
181.405	-216.071	181.405	60.1198
183.334	-213.388	183.334	50.5716
185.262	-214.235	185.262	47.6118
187.191	-224.101	187.191	53.7159
189.119	-237.19	189.119	51.0507
191.048	-242.867	191.048	38.0882
192.976	-235.392	192.976	20.482
194.904	-232.075	194.904	-1.70191
196.833	-224.958	196.833	-4.36561
198.761	-225.919	198.761	9.21801
200.69	-226.956	200.69	14.2312
202.618	-219.919	202.618	-8.38171
204.547	-245.476	204.547	-6.25441
206.475	-274.823	206.475	-19.1637
208.404	-276.152	208.404	-22.173
210.332	-254.832	210.332	-18.6339
212.261	-237.412	212.261	-24.8687
214.189	-227.914	214.189	-17.4104
216.118	-235.291	216.118	-13.6392
218.046	-247.065	218.046	-17.1497
219.975	-252.149	219.975	-20.9356
221.903	-246.246	221.903	-15.7163
223.832	-246.793	223.832	-17.7373
225.76	-249.212	225.76	-26.353
227.688	-252.65	227.688	-19.2649
229.617	-253.14	229.617	-7.58247
231.545	-247.002	231.545	-19.6832
233.474	-245.46	233.474	-27.7794
235.402	-248.975	235.402	-17.6267
237.331	-244.938	237.331	-16.3253
239.259	-243.166	239.259	-35.9861
241.188	-260.771	241.188	-64.9828
243.116	-249.314	243.116	-43.6985
245.045	-235.285	245.045	-32.5166
246.973	-228.127	246.973	-26.4907
248.901	-223.674	248.901	-26.0012
250.83	-215.022	250.83	-34.5036
252.758	-236.273	252.758	-27.4421
254.687	-249.48	254.687	-23.1333
256.615	-238.238	256.615	-31.8073
258.544	-218.715	258.544	-42.5585
260.472	-219.908	260.472	-36.1522
262.401	-220.126	262.401	-26.6784
264.329	-224.61	264.329	-27.0509
266.258	-226.856	266.258	-36.0713
268.186	-214.253	268.186	-33.1045
270.115	-182.372	270.115	-1.53781
272.043	-176.354	272.043	5.11206
273.972	-161.792	273.972	34.6218
275.9	-140.246	275.9	73.584
277.829	-121.856	277.829	100.994
279.757	-117.614	279.757	99.4724
281.685	-127.142	281.685	72.1261
283.614	-139.811	283.614	38.3365
285.542	-155.066	285.542	26.5131
287.471	-164.165	287.471	31.4944
289.399	-159.037	289.399	34.4417
291.328	-145.254	291.328	29.8628
293.256	-135.857	293.256	27.7547
295.185	-134.841	295.185	23.3982
297.113	-142.419	297.113	20.2334
299.042	-150.571	299.042	21.7223
300.97	-137.724	300.97	23.4874
302.899	-124.482	302.899	-4.35101
304.827	-128.942	304.827	2.85062
306.755	-135.596	306.755	22.4728
308.684	-125.878	308.684	26.6556
310.613	-98.4172	310.613	30.9632
312.541	-97.0841	312.541	68.4057
314.469	-97.4523	314.469	57.0154
316.398	-103.562	316.398	38.4258
318.326	-109.776	318.326	43.7003
320.255	-93.9142	320.255	49.3642
322.183	-85.1281	322.183	37.0449
324.112	-74.3186	324.112	44.0324
326.04	-64.684	326.04	63.7928
327.969	-61.3702	327.969	73.6026
329.897	-67.4355	329.897	51.5304
331.826	-72.3699	331.826	30.3632
333.754	-80.7914	333.754	36.7862
335.683	-74.9494	335.683	43.4986
337.611	-56.1523	337.611	48.2805
339.539	-42.4603	339.539	60.9576
341.468	-58.7392	341.468	51.5734
343.396	-60.7479	343.396	68.1997
345.325	-54.8425	345.325	44.8986
347.253	-56.7857	347.253	17.225
349.182	-68.2111	349.182	27.7224
351.11	-49.2907	351.11	10.8729
353.039	-44.1898	353.039	-8.76479
354.967	-74.2284	354.967	-8.42567
356.896	-90.1922	356.896	0.20604
358.824	-71.0289	358.824	-0.12242
360.753	-70.9062	360.753	-14.583
362.681	-86.8814	362.681	-14.7663
364.61	-79.5199	364.61	-5.52853
366.538	-60.1052	366.538	-6.19834
368.466	-46.4281	368.466	-18.7479
370.395	-48.9082	370.395	-25.8739
372.323	-57.4188	372.323	-15.452
374.252	-46.0954	374.252	-39.3089
376.18	-30.8214	376.18	-34.2172
378.109	-35.7174	378.109	-6.36573
380.037	-57.0342	380.037	0.20818
381.966	0.27255	381.966	-20.3233
383.894	3.4468	383.894	-9.62905
385.823	-3.73335	385.823	-3.5361
387.751	-1.10149	387.751	8.15577
389.68	10.6266	389.68	29.1863
391.608	12.8811	391.608	26.3412
393.536	10.9292	393.536	26.5462
395.465	20.615	395.465	38.4134
397.394	21.083	397.394	52.4464
399.322	10.4809	399.322	59.4582
401.25	11.1369	401.25	57.0163
403.179	37.8562	403.179	54.5564
405.107	34.7493	405.107	53.0109
407.036	34.2218	407.036	49.2195
408.964	44.8172	408.964	47.4294
410.893	52.2351	410.893	45.8447
412.821	29.8679	412.821	17.8944
414.75	24.8413	414.75	9.98062
416.678	27.6239	416.678	19.9426
418.607	31.9131	418.607	19.1312
420.535	33.1238	420.535	-0.53044
422.464	28.7958	422.464	-12.2748
424.392	18.7037	424.392	-15.3106
426.32	18.0773	426.32	-5.13228
428.249	21.7156	428.249	-6.2677
430.177	27.5581	430.177	-15.6724
432.106	34.7681	432.106	-16.3982
434.034	34.0562	434.034	-17.3477
435.963	38.0488	435.963	-23.6329
437.891	47.037	437.891	-24.4789
439.82	53.7458	439.82	-25.1796
441.748	55.9705	441.748	-31.3639
443.677	61.9405	443.677	-37.2261
445.605	70.8781	445.605	4.96322
447.534	66.464	447.534	-4.33113
449.462	65.1784	449.462	-19.5647
451.39	61.8384	451.39	-12.9723
453.319	48.6385	453.319	5.37843
455.248	71.7165	455.248	-4.83721
457.176	64.4948	457.176	1.17716
459.104	81.1919	459.104	-21.4195
461.033	100.087	461.033	-37.6363
462.961	98.3032	462.961	-21.5922
464.89	89.9615	464.89	-0.95292
466.818	90.6889	466.818	-9.30524
468.747	89.5555	468.747	-16.0776
470.675	82.4164	470.675	-16.2951
472.604	78.7338	472.604	-12.6097
474.532	90.3509	474.532	-7.58062
476.461	112.187	476.461	5.82839
478.389	92.6187	478.389	-11.3611
480.317	79.9166	480.317	-0.0787
482.246	83.1364	482.246	-2.40898
484.175	92.9138	484.175	-22.7802
486.103	94.7939	486.103	-7.12893
488.031	93.5071	488.031	-5.42894
489.96	82.8219	489.96	-23.2422
491.888	91.8419	491.888	-13.1623
493.817	102.29	493.817	4.18154
495.745	96.0512	495.745	1.0196
497.674	102.142	497.674	5.19452
499.602	95.4246	499.602	-12.7136
501.531	93.7329	501.531	-26.3615
503.459	98.3062	503.459	-13.5735
505.388	107.302	505.388	13.9806
507.316	118.471	507.316	23.7284
509.245	129.755	509.245	5.03057
511.173	121.72	511.173	1.60937
513.101	119.06	513.101	7.09078
515.03	120.883	515.03	-3.77452
516.958	119.793	516.958	-16.3086
518.887	116.426	518.887	15.2363
520.815	146.329	520.815	-22.6977
522.744	169.579	522.744	1.74703
524.672	164.205	524.672	6.13856
526.601	151.435	526.601	-4.2719
528.529	157.678	528.529	-2.16729
530.458	178.089	530.458	-8.97348
532.386	188.014	532.386	1.06648
534.315	196.568	534.315	2.88977
536.243	211.101	536.243	7.25993
538.172	221.771	538.172	15.1975
540.1	221.829	540.1	20.4728
542.029	241.611	542.029	24.7005
543.957	285.34	543.957	25.0511
545.885	287.299	545.885	8.25816
547.814	284.13	547.814	18.0431
549.742	296.181	549.742	40.5787
551.671	309.406	551.671	28.7175
553.599	322.294	553.599	50.2857
555.528	307.199	555.528	29.4924
557.456	311.07	557.456	29.6036
559.385	302.094	559.385	40.926
561.313	287.762	561.313	38.6843
563.242	323.304	563.242	18.0951
565.17	330.238	565.17	18.3766
567.099	310.596	567.099	40.6686
569.027	302.225	569.027	45.9989
570.956	300.675	570.956	39.9973
572.884	292.01	572.884	36.7746
574.812	277.636	574.812	34.9914
576.741	277.636	576.741	32.6395
578.669	286.214	578.669	31.7405
580.598	285.873	580.598	18.7747
582.526	278.47	582.526	13.6024
584.455	276.983	584.455	30.385
586.383	291.888	586.383	48.7432
588.312	300.55	588.312	59.4405
590.24	313.536	590.24	58.5025
592.169	312.447	592.169	60.4007
594.097	319.816	594.097	79.0875
596.026	338.339	596.026	109.009
597.954	306.956	597.954	118.551
599.883	281.925	599.883	130.146
601.811	289.185	601.811	87.3634
603.739	296.036	603.739	67.0551
605.668	290.062	605.668	71.8409
607.596	281.823	607.596	67.9508
609.525	288.664	609.525	53.5554
611.453	264.799	611.453	57.7783
613.382	216.134	613.382	57.7806
615.31	206.672	615.31	51.4311
617.239	233.703	617.239	51.242
619.167	252.111	619.167	58.4624
621.096	229.249	621.096	46.7246
623.024	218.95	623.024	61.366
624.953	235.251	624.953	75.294
626.881	223.741	626.881	57.6388
628.809	206.539	628.809	42.1895
630.738	213.859	630.738	66.2629
632.666	213.943	632.666	106.254
634.595	275.666	634.595	130.654
636.523	293.359	636.523	161.364
638.452	273.967	638.452	159.077
640.38	246.676	640.38	121.359
642.309	227.892	642.309	76.5894
644.237	205.016	644.237	58.6645
646.166	180.311	646.166	53.9772
648.094	177.272	648.094	52.5947
650.023	180.366	650.023	64.7051
651.951	179.184	651.951	75.2387
653.88	175.323	653.88	68.2067
655.808	175.64	655.808	49.7823
657.736	147.782	657.736	61.6991
659.665	148.756	659.665	21.9629
661.593	157.419	661.593	28.5565
663.522	161.96	663.522	30.3501
665.45	154.929	665.45	9.6371
667.379	135.023	667.379	32.2779
669.307	128.721	669.307	34.2998
671.236	144.407	671.236	42.9046
673.164	135.18	673.164	36.2529
675.093	114.204	675.093	25.3685
677.021	104.057	677.021	20.7444
678.95	109.037	678.95	21.3958
680.878	107.231	680.878	24.0941
682.807	106.28	682.807	26.8958
684.735	120.289	684.735	20.1804
686.663	113.361	686.663	29.9691
688.592	87.4587	688.592	40.9899
690.52	76.293	690.52	24.4988
692.449	95.8296	692.449	6.26288
694.377	96.7666	694.377	26.8257
696.306	87.9972	696.306	52.7951
698.234	87.6445	698.234	55.5332
700.163	94.4213	700.163	61.2468
702.091	97.1768	702.091	78.3842
704.02	90.4984	704.02	53.5091
705.948	79.6757	705.948	48.6667
707.877	93.3145	707.877	56.7462
709.805	105.252	709.805	80.5751
711.734	102.025	711.734	95.2798
713.662	91.1028	713.662	84.7104
715.591	89.3215	715.591	63.4958
717.519	86.6569	717.519	74.5721
719.447	77.1444	719.447	79.5276
721.376	67.9074	721.376	73.0243
723.304	73.841	723.304	75.2322
725.233	73.0055	725.233	62.7116
727.161	50.8458	727.161	26.3819
729.09	68.2132	729.09	62.9767
731.018	63.6313	731.018	91.7014
732.947	112.592	732.947	109.789
734.875	173.342	734.875	164.21
736.804	233.769	736.804	257.397
738.732	288.292	738.732	358.947
740.661	309.14	740.661	427.999
742.589	264.378	742.589	412.28
744.518	191.767	744.518	304.592
746.446	128.659	746.446	205.008
748.375	95.4015	748.375	159.927
750.303	93.1483	750.303	137.994
752.231	102.893	752.231	91.7092
754.16	91.021	754.16	66.7736
756.088	94.5297	756.088	96.6655
758.017	111.592	758.017	61.9305
759.945	118.197	759.945	78.1023
761.874	113.295	761.874	104.417
763.802	102.733	763.802	86.9043
765.731	88.07	765.731	81.3366
767.659	100.624	767.659	72.9541
769.588	135.488	769.588	71.8669
771.516	146.957	771.516	79.8692
773.444	138.196	773.444	96.6353
775.373	126.733	775.373	104.961
777.302	125.311	777.302	93.3901
779.23	133.609	779.23	90.9137
781.158	128.002	781.158	111.455
783.087	116.583	783.087	120.583
785.015	127.346	785.015	113.273
786.944	132.804	786.944	96.7694
788.872	110.726	788.872	83.8196
790.801	85.3887	790.801	87.3012
792.729	110.32	792.729	115.859
794.658	79.9238	794.658	63.8616
796.586	78.6768	796.586	69.2905
798.515	105.16	798.515	70.4893
800.443	119.691	800.443	75.7761
802.371	101.721	802.371	101.095
804.3	83.5838	804.3	85.9541
806.229	93.6547	806.229	85.9631
808.157	79.2396	808.157	96.9241
810.085	72.4524	810.085	98.6105
812.014	76.1002	812.014	100.507
813.942	77.1569	813.942	102.415
815.871	69.2903	815.871	93.0596
817.799	69.4079	817.799	75.4443
819.728	72.3966	819.728	107.623
821.656	70.4409	821.656	132.881
823.585	72.2501	823.585	122.993
825.513	67.4057	825.513	116.963
827.442	62.0805	827.442	121.52
829.37	76.716	829.37	113.426
831.298	102.507	831.298	135.787
833.227	80.572	833.227	112.109
835.155	80.1239	835.155	132.26
837.084	71.4191	837.084	126.716
839.012	55.4498	839.012	115.566
840.941	50.691	840.941	120.124
842.869	65.1904	842.869	117.328
844.798	80.6017	844.798	118.559
846.726	75.1207	846.726	131.623
848.655	67.0498	848.655	134.146
850.583	76.1495	850.583	132.672
852.512	93.6905	852.512	142.849
854.44	108.023	854.44	169.565
856.369	121.067	856.369	200.204
858.297	129.293	858.297	220.204
860.226	147.909	860.226	212.646
862.154	193.271	862.154	256.79
864.082	194.165	864.082	280.419
866.011	167.536	866.011	278.421
867.939	156.56	867.939	266.65
869.868	152.703	869.868	233.751
871.796	102.957	871.796	201.24
873.725	96.5464	873.725	152.541
875.653	91.3319	875.653	141.274
877.582	64.9472	877.582	123.325
879.51	35.7356	879.51	96.2989
881.439	29.4515	881.439	93.022
883.367	46.3876	883.367	123.503
885.296	58.2471	885.296	107.067
887.224	44.4865	887.224	89.583
889.153	34.9643	889.153	98.3093
891.081	47.5554	891.081	102.254
893.01	59.5872	893.01	105.139
894.938	52.3997	894.938	115.134
896.866	42.5853	896.866	119.08
898.795	64.4132	898.795	102.86
900.723	59.2718	900.723	115.524
902.652	43.4828	902.652	117.018
904.58	32.9509	904.58	113.393
906.509	31.0217	906.509	97.2094
908.437	37.0616	908.437	84.0381
910.366	45.4487	910.366	98.2553
912.294	38.1274	912.294	109.429
914.223	40.0074	914.223	95.246
916.151	54.6365	916.151	92.257
918.08	41.8248	918.08	94.3798
920.008	39.7331	920.008	88.9081
921.937	54.5815	921.937	88.4214
923.865	61.3766	923.865	95.6304
925.793	70.3698	925.793	68.812
927.722	55.0747	927.722	96.2875
929.65	93.6633	929.65	91.7834
931.579	97.1802	931.579	97.4611
933.507	79.9245	933.507	95.9164
935.436	61.5711	935.436	96.6733
937.364	56.8649	937.364	106.604
939.293	79.8991	939.293	98.0203
941.221	84.4286	941.221	94.0982
943.15	83.1738	943.15	89.3436
945.078	93.0814	945.078	85.6565
947.006	89.1695	947.006	86.0861
948.935	69.941	948.935	86.4488
950.864	66.742	950.864	91.194
952.792	98.6793	952.792	105.124
954.72	108.091	954.72	103.098
956.649	113.206	956.649	117.472
958.577	100.233	958.577	123.767
960.506	94.9488	960.506	130.289
962.434	94.1385	962.434	143.765
964.363	80.4869	964.363	139.954
966.291	67.4543	966.291	117.222
968.22	101.724	968.22	131.031
970.148	111.511	970.148	129.17
972.077	113.326	972.077	121.2
974.005	89.3375	974.005	128.433
975.933	78.5015	975.933	128.085
977.862	90.3746	977.862	115.589
979.79	96.6005	979.79	100.123
981.719	75.5763	981.719	84.1448
983.647	69.15	983.647	57.5096
985.576	72.5981	985.576	65.9526
987.504	66.1616	987.504	61.6608
989.433	60.377	989.433	59.6442
991.361	80.0773	991.361	50.4981
993.29	87.2729	993.29	35.7833
995.218	57.5533	995.218	31.0903
997.147	44.7064	997.147	42.4923
999.075	40.4699	999.075	40.523
1001	32.1981	1001	51.654
1002.93	61.6812	1002.93	51.0202
1004.86	71.0439	1004.86	45.4332
1006.79	60.4544	1006.79	40.1824
1008.72	61.4712	1008.72	39.0059
1010.65	81.3016	1010.65	43.9271
1012.57	83.1195	1012.57	50.46
1014.5	68.8797	1014.5	42.1768
1016.43	100.752	1016.43	36.089
1018.36	128.709	1018.36	52.5761
1020.29	132.606	1020.29	85.8007
1022.22	128.993	1022.22	117.644
1024.14	136.393	1024.14	118.369
1026.07	147.942	1026.07	81.6907
1028	136.797	1028	67.5085
1029.93	100.691	1029.93	85.6731
1031.86	136.587	1031.86	76.9593
1033.79	166.978	1033.79	86.9778
1035.72	170.461	1035.72	85.0177
1037.64	162.854	1037.64	75.2089
1039.57	163.665	1039.57	78.0403
1041.5	176.544	1041.5	87.7139
1043.43	193.427	1043.43	78.0812
1045.36	193.319	1045.36	73.2529
1047.29	178.352	1047.29	88.0197
1049.21	192.576	1049.21	78.0547
1051.14	196.765	1051.14	81.0673
1053.07	203.477	1053.07	73.0047
1055	218.94	1055	55.2188
1056.93	216.878	1056.93	74.8285
1058.86	231.958	1058.86	74.5562
1060.79	222.214	1060.79	66.4893
1062.71	239.529	1062.71	79.7965
1064.64	271.59	1064.64	103.331
1066.57	272.334	1066.57	127.635
1068.5	261.706	1068.5	140.44
1070.43	272.638	1070.43	124.808
1072.36	292.678	1072.36	87.4489
1074.29	288.925	1074.29	88.8243
1076.21	283.91	1076.21	114.17
1078.14	309.194	1078.14	91.8352
1080.07	318.527	1080.07	74.8033
1082	306.933	1082	90.43
1083.93	315.494	1083.93	86.0759
1085.86	332.463	1085.86	66.7851
1087.79	319.831	1087.79	88.9465
1089.71	325.348	1089.71	109.983
1091.64	318.233	1091.64	89.1046
1093.57	326.252	1093.57	88.6768
1095.5	311.231	1095.5	83.5506
1097.43	295.831	1097.43	49.0269
1099.36	304.094	1099.36	22.7825
1101.28	312.413	1101.28	32.6182
1103.21	293.325	1103.21	60.6065
1105.14	276.263	1105.14	70.544
1107.07	282.397	1107.07	50.9855
1109	278.586	1109	26.5671
1110.93	264.328	1110.93	42.1469
1112.86	249.362	1112.86	76.317
1114.78	256.641	1114.78	66.9016
1116.71	252.658	1116.71	63.5978
1118.64	228.26	1118.64	91.0054
1120.57	223.956	1120.57	80.1828
1122.5	198.363	1122.5	77.2367
1124.42	195.767	1124.42	54.1372
1126.35	173.561	1126.35	75.7718
1128.28	174.072	1128.28	59.2007
1130.21	166.913	1130.21	61.1233
1132.14	157.941	1132.14	84.4215
1134.07	162.039	1134.07	108.007
1136	168.127	1136	121.589
1137.92	154.88	1137.92	112.711
1139.85	142.795	1139.85	88.6302
1141.78	140.141	1141.78	84.0601
1143.71	116.305	1143.71	74.8314
1145.64	101.738	1145.64	20.9374
1147.57	90.987	1147.57	21.9957
1149.49	63.9806	1149.49	24.941
1151.42	38.5706	1151.42	-14.9381
1153.35	46.2174	1153.35	-19.0567
1155.28	47.8678	1155.28	1.40168
1157.21	56.6341	1157.21	6.15113
1159.14	28.8376	1159.14	-14.9165
1161.07	17.3639	1161.07	-0.98015
1162.99	6.58059	1162.99	19.9084
1164.92	10.6561	1164.92	34.2424
1166.85	25.2882	1166.85	41.8468
1168.78	24.0916	1168.78	46.3169
1170.71	6.42648	1170.71	55.3358
1172.64	23.2574	1172.64	79.2327
1174.57	66.4578	1174.57	103.876
1176.49	71.6796	1176.49	138.146
1178.42	109.683	1178.42	170.435
1180.35	159.736	1180.35	227.075
1182.28	183.349	1182.28	295.369
1184.21	183.453	1184.21	327.032
1186.14	159.969	1186.14	302.896
1188.07	95.082	1188.07	254.694
1189.99	76.6498	1189.99	184.18
1191.92	81.4571	1191.92	176.738
1193.85	71.3221	1193.85	181.625
1195.78	52.6908	1195.78	153.64
1197.71	39.1976	1197.71	122.63
1199.64	23.642	1199.64	113.381
1201.56	-2.53618	1201.56	116.006
1203.49	-29.0829	1203.49	103.851
1205.42	-35.5477	1205.42	70.9412
1207.35	-28.8299	1207.35	50.519
1209.28	-58.1386	1209.28	81.701
1211.21	-60.4967	1211.21	72.7884
1213.13	-33.2905	1213.13	36.6702
1215.06	-62.9043	1215.06	17.1785
1216.99	-85.3488	1216.99	37.5042
1218.92	-68.4153	1218.92	49.016
1220.85	-57.2372	1220.85	20.7993
1222.78	-68.2514	1222.78	8.94764
1224.71	-47.9361	1224.71	50.4769
1226.63	-44.6641	1226.63	48.3439
1228.56	-28.4853	1228.56	56.6947
1230.49	-22.5248	1230.49	81.9853
1232.42	-24.8635	1232.42	109.073
1234.35	-3.00248	1234.35	138.746
1236.28	28.4681	1236.28	163.395
1238.2	53.2391	1238.2	209.88
1240.13	83.9421	1240.13	289.11
1242.06	108.301	1242.06	312.572
1243.99	87.6531	1243.99	315.217
1245.92	96.0706	1245.92	276.237
1247.85	71.44	1247.85	274.594
1249.78	60.6464	1249.78	246.044
1251.7	69.1289	1251.7	232.747
1253.63	65.9957	1253.63	241.311
1255.56	40.2347	1255.56	234.434
1257.49	12.5962	1257.49	197.57
1259.42	-1.98721	1259.42	162.98
1261.35	-18.7125	1261.35	142.442
1263.28	-28.5961	1263.28	117.438
1265.2	-31.265	1265.2	87.2217
1267.13	-64.8758	1267.13	76.5906
1269.06	-96.2779	1269.06	92.5217
1270.99	-71.9181	1270.99	82.7645
1272.92	-57.8079	1272.92	72.4414
1274.85	-70.633	1274.85	76.3833
1276.77	-49.801	1276.77	75.6056
1278.7	-25.044	1278.7	96.8265
1280.63	-21.1575	1280.63	102.675
1282.56	-62.337	1282.56	106.942
1284.49	-90.2727	1284.49	66.1726
1286.42	-72.0044	1286.42	54.8387
1288.35	-56.6114	1288.35	76.3402
1290.27	-52.5276	1290.27	69.5986
1292.2	-40.1108	1292.2	44.83
1294.13	-20.5862	1294.13	63.7879
1296.06	-14.7559	1296.06	129.383
1297.99	-17.0299	1297.99	162.117
1299.92	-2.25127	1299.92	140.701
1301.84	15.282	1301.84	161.218
1303.77	31.561	1303.77	218.536
1305.7	54.2267	1305.7	240.451
1307.63	66.0985	1307.63	214.274
1309.56	72.0811	1309.56	189.994
1311.49	64.1827	1311.49	219.71
1313.41	46.843	1313.41	251.496
1315.34	34.8718	1315.34	210.306
1317.27	12.8112	1317.27	160.053
1319.2	-7.03742	1319.2	117.623
1321.13	-37.0282	1321.13	94.6087
1323.06	-53.0444	1323.06	91.4484
1324.99	-50.6695	1324.99	87.9865
1326.91	-60.1777	1326.91	67.6206
1328.84	-78.0486	1328.84	49.7829
1330.77	-82.7847	1330.77	57.5754
1332.7	-70.7281	1332.7	61.9972
1334.63	-69.1038	1334.63	47.535
1336.56	-85.9221	1336.56	61.9826
1338.48	-52.032	1338.48	54.1769
1340.41	-81.4995	1340.41	21.9211
1342.34	-70.779	1342.34	-2.13089
1344.27	-89.3748	1344.27	11.3155
1346.2	-86.2984	1346.2	11.145
1348.13	-99.1374	1348.13	-6.03764
1350.06	-100.613	1350.06	-7.36359
1351.98	-89.2369	1351.98	-0.85011
1353.91	-103.856	1353.91	-10.203
1355.84	-136.879	1355.84	-16.2082
1357.77	-135.363	1357.77	4.44661
1359.7	-112.21	1359.7	5.45891
1361.63	-112.045	1361.63	-35.6731
1363.56	-128.686	1363.56	-38.4751
1365.48	-104.945	1365.48	-54.7662
1367.41	-115.012	1367.41	-77.8426
1369.34	-113.642	1369.34	-70.4518
1371.27	-104.383	1371.27	-39.3695
1373.2	-105.31	1373.2	-6.98457
1375.13	-109.064	1375.13	-2.52522
1377.06	-116.715	1377.06	-39.3578
1378.98	-111.037	1378.98	-38.0238
1380.91	-92.1936	1380.91	-24.0639
1382.84	-94.0584	1382.84	-33.9745
1384.77	-93.6547	1384.77	-28.2112
1386.7	-88.0399	1386.7	-15.121
1388.62	-97.9921	1388.62	-22.2651
1390.55	-89.4519	1390.55	-4.76993
1392.48	-77.8111	1392.48	15.1155
1394.41	-93.7922	1394.41	7.58425
1396.34	-108.604	1396.34	-10.4888
1398.27	-82.1134	1398.27	-30.1649
1400.2	-70.1105	1400.2	-48.7687
1402.12	-97.2653	1402.12	-7.50318
1404.05	-86.9267	1404.05	-21.831
1405.98	-89.8001	1405.98	-5.87415
1407.91	-79.1968	1407.91	3.30824
1409.84	-67.9966	1409.84	-5.45886
1411.77	-52.9212	1411.77	11.4825
1413.69	-25.9536	1413.69	50.6573
1415.62	-2.50315	1415.62	81.044
1417.55	-1.45555	1417.55	103.854
1419.48	-8.19057	1419.48	127.019
1421.41	2.05773	1421.41	103.194
1423.34	-4.85455	1423.34	28.7968
1425.27	-21.6444	1425.27	73.8718
1427.19	-15.9086	1427.19	103.389
1429.12	-23.2593	1429.12	98.3189
1431.05	-14.8806	1431.05	121.183
1432.98	12.5793	1432.98	118.142
1434.91	25.0913	1434.91	117.057
1436.84	10.1152	1436.84	122.382
1438.77	-5.71691	1438.77	134.759
1440.69	-0.28058	1440.69	153.005
1442.62	12.0536	1442.62	119.284
1444.55	14.7533	1444.55	68.9606
1446.48	8.07673	1446.48	70.8089
1448.41	8.97652	1448.41	96.492
1450.34	18.597	1450.34	92.5271
1452.27	2.2253	1452.27	71.2563
1454.19	0.87598	1454.19	95.4489
1456.12	-8.88266	1456.12	63.2024
1458.05	-19.5342	1458.05	47.2398
1459.98	-17.2746	1459.98	48.564
1461.91	-19.3728	1461.91	33.7993
1463.84	-31.0788	1463.84	36.2592
1465.76	-27.8258	1465.76	25.1453
1467.69	-43.6037	1467.69	35.1734
1469.62	-57.4722	1469.62	12.5769
1471.55	-55.5639	1471.55	-3.34531
1473.48	-37.9218	1473.48	-2.40751
1475.41	-40.2216	1475.41	-1.48021
1477.34	-68.5076	1477.34	4.09965
1479.26	-75.6282	1479.26	10.7512
1481.19	-56.0529	1481.19	14.1435
1483.12	-70.4099	1483.12	-9.06268
1485.05	-91.3729	1485.05	-46.0111
1486.98	-65.4988	1486.98	-44.1073
1488.91	-64.0525	1488.91	-16.3175
1490.83	-79.367	1490.83	-40.4201
1492.76	-99.276	1492.76	-28.4213
1494.69	-100.246	1494.69	-67.1653
1496.62	-88.5236	1496.62	-58.1377
1498.55	-88.0494	1498.55	-58.2826
1500.48	-84.6054	1500.48	-64.5757
1502.4	-80.6134	1502.4	-63.2567
1504.33	-69.2088	1504.33	-49.8983
1506.26	-53.9823	1506.26	-37.8851
1508.19	-60.9896	1508.19	-45.2139
1510.12	-79.3279	1510.12	-51.1493
1512.05	-67.976	1512.05	-41.187
1513.98	-52.741	1513.98	-54.7669
1515.9	-66.0542	1515.9	-33.0659
1517.83	-31.4965	1517.83	-18.4019
1519.76	-45.7051	1519.76	-28.5824
1521.69	-24.2998	1521.69	-6.5641
1523.62	-28.3045	1523.62	-14.0344
1525.55	-41.1886	1525.55	-30.8684
1527.47	-43.1862	1527.47	-35.052
1529.4	-36.7411	1529.4	-10.2103
1531.33	-21.864	1531.33	14.4435
1533.26	0.8064	1533.26	12.5298
1535.19	14.1736	1535.19	2.84171
1537.12	3.88326	1537.12	10.7956
1539.05	-10.0473	1539.05	22.7188
1540.97	-5.06233	1540.97	22.2759
1542.9	-16.4302	1542.9	34.6686
1544.83	-33.0384	1544.83	0.17911
1546.76	-27.3043	1546.76	-21.2223
1548.69	-45.0437	1548.69	-43.7263
1550.62	-71.7688	1550.62	-42.7456
1552.55	-66.7262	1552.55	-14.6904
1554.47	-68.8937	1554.47	-49.1146
1556.4	-73.1701	1556.4	-82.1937
1558.33	-72.8715	1558.33	-84.727
1560.26	-72.8665	1560.26	-81.0479
1562.19	-67.6511	1562.19	-69.2715
1564.12	-58.9703	1564.12	-62.5618
1566.04	-52.6078	1566.04	-61.8614
1567.97	-47.6303	1567.97	-50.558
1569.9	-58.1302	1569.9	-68.0344
1571.83	-76.2172	1571.83	-61.2939
1573.76	-57.3807	1573.76	-76.6997
1575.69	-26.4468	1575.69	-79.1457
1577.62	-43.7799	1577.62	-58.7119
1579.54	-51.3079	1579.54	-52.7767
1581.47	-57.7285	1581.47	-41.2563
1583.4	-52.4671	1583.4	-34.903
1585.33	-43.4141	1585.33	-43.6629
1587.26	-41.0467	1587.26	-32.1369
1589.19	-35.3831	1589.19	4.38605
1591.11	-29.6467	1591.11	17.5267
1593.04	-23.9679	1593.04	15.9308
1594.97	-11.6668	1594.97	12.5575
1596.9	7.51758	1596.9	5.36748
1598.83	25.1753	1598.83	45.9993
1600.76	24.3911	1600.76	59.7641
1602.68	86.3114	1602.68	90.353
1604.61	115.091	1604.61	173.046
1606.54	149.491	1606.54	221.905
1608.47	237.764	1608.47	292.111
1610.4	321.777	1610.4	429.576
1612.33	416.978	1612.33	574.559
1614.26	502.699	1614.26	698.661
1616.18	511.202	1616.18	752.889
1618.11	447.075	1618.11	668.6
1620.04	350.046	1620.04	508.125
1621.97	241.776	1621.97	338.124
1623.9	132.07	1623.9	203.942
1625.83	51.3685	1625.83	141.734
1627.76	27.2649	1627.76	96.2443
1629.68	16.0767	1629.68	8.6602
1631.61	6.78711	1631.61	-8.05363
1633.54	-1.3534	1633.54	2.12398
1635.47	9.80031	1635.47	-1.28742
1637.4	-4.90388	1637.4	-26.3322
1639.33	-13.6364	1639.33	-35.0117
1641.26	-22.4159	1641.26	-28.7266
1643.18	-26.6123	1643.18	-34.6711
1645.11	-9.48461	1645.11	-46.0418
1647.04	6.2084	1647.04	-30.6433
1648.97	2.90283	1648.97	-0.76265
1650.9	0.50643	1650.9	-9.77617
1652.83	2.20519	1652.83	-31.9703
1654.75	-7.39207	1654.75	-22.9209
1656.68	-7.603	1656.68	-34.0098
1658.61	-9.68858	1658.61	-58.0423
1660.54	-29.2419	1660.54	-52.2459
1662.47	-25.1095	1662.47	-52.4991
1664.4	-8.21501	1664.4	-47.4162
1666.33	-26.1749	1666.33	-41.2427
1668.25	-18.4792	1668.25	-40.4407
1670.18	-14.5942	1670.18	-22.3161
1672.11	-11.471	1672.11	-22.1723
1674.04	-7.49818	1674.04	-32.3414
1675.97	-7.67606	1675.97	-39.8499
1677.89	-5.45231	1677.89	-51.8465
1679.82	-4.9347	1679.82	-44.5912
1681.75	3.66457	1681.75	-24.5027
1683.68	20.2223	1683.68	-15.8974
1685.61	9.1364	1685.61	-3.63741
1687.54	11.2695	1687.54	-1.31058
1689.47	19.1084	1689.47	-45.5383
1691.39	8.67073	1691.39	-12.0082
1693.32	51.507	1693.32	4.83611
1695.25	43.7581	1695.25	67.1114
1697.18	57.105	1697.18	53.0964
1699.11	42.5043	1699.11	42.456
1701.04	37.2591	1701.04	20.9919
1702.96	39.9005	1702.96	28.5125
1704.89	39.5267	1704.89	42.1564
1706.82	44.6845	1706.82	18.1737
1708.75	57.7438	1708.75	-6.79481
1710.68	65.8323	1710.68	17.5856
1712.61	63.4581	1712.61	55.9295
1714.54	71.3536	1714.54	50.988
1716.46	95.0221	1716.46	46.3131
1718.39	82.3156	1718.39	91.7447
1720.32	102.778	1720.32	67.772
1722.25	87.0439	1722.25	93.7079
1724.18	112.225	1724.18	79.8562
1726.11	111.52	1726.11	63.0351
1728.04	108.009	1728.04	98.2578
1729.96	94.7455	1729.96	109.415
1731.89	112.174	1731.89	97.4648
1733.82	100.189	1733.82	95.9413
1735.75	82.7298	1735.75	92.072
1737.68	78.6431	1737.68	67.9553
1739.61	61.5196	1739.61	40.4798
1741.54	73.9549	1741.54	27.0334
1743.46	78.0024	1743.46	7.8346
1745.39	38.1777	1745.39	-4.81301
1747.32	23.858	1747.32	24.2537
1749.25	39.4789	1749.25	46.9223
1751.18	48.6731	1751.18	23.841
1753.11	35.4569	1753.11	12.1136
1755.03	33.4287	1755.03	-50.0956
1756.96	60.0542	1756.96	-32.3547
1758.89	27.6366	1758.89	-33.3035
1760.82	18.5941	1760.82	-51.9116
1762.75	28.4483	1762.75	-37.7033
1764.68	40.8063	1764.68	-17.3202
1766.61	46.706	1766.61	-17.4842
1768.53	33.4401	1768.53	-12.6283
1770.46	32.8721	1770.46	6.45026
1772.39	29.6862	1772.39	1.5214
1774.32	15.8417	1774.32	-10.8517
1776.25	7.96909	1776.25	-0.79985
1778.18	16.8603	1778.18	-23.8547
1780.1	19.6183	1780.1	-34.8519
1782.03	16.3992	1782.03	-5.904
1783.96	29.4892	1783.96	-7.22564
1785.89	39.1425	1785.89	-28.657
1787.82	32.4976	1787.82	-21.6358
1789.75	38.9998	1789.75	-20.0731
1791.67	34.5311	1791.67	-33.5185
1793.6	33.4236	1793.6	-37.9721
1795.53	43.4441	1795.53	-20.1826
1797.46	30.3439	1797.46	-5.56487
1799.39	22.2382	1799.39	-10.3671
1801.32	45.7656	1801.32	-0.38569
1803.25	43.5673	1803.25	-33.2919
1805.17	48.6621	1805.17	6.78651
1807.1	46.6624	1807.1	-9.94613
1809.03	22.5444	1809.03	4.12359
1810.96	56.7338	1810.96	-10.6092
1812.89	55.4751	1812.89	-25.3462
1814.82	54.4396	1814.82	-24.0829
1816.74	50.11	1816.74	-27.424
1818.67	39.0566	1818.67	-10.4875
1820.6	35.1967	1820.6	17.7959
1822.53	36.4128	1822.53	15.6905
1824.46	37.4395	1824.46	-5.20787
1826.39	38.9982	1826.39	-4.4245
1828.32	41.0144	1828.32	14.3424
1830.24	41.7492	1830.24	20.1095
1832.17	48.8239	1832.17	22.8547
1834.1	68.4994	1834.1	41.2553
1836.03	56.2468	1836.03	8.26794
1837.96	68.7116	1837.96	4.55274
1839.89	57.7655	1839.89	25.9623
1841.82	63.1342	1841.82	12.6574
1843.74	61.226	1843.74	-11.8903
1845.67	51.3896	1845.67	-0.23356
1847.6	58.9872	1847.6	34.726
1849.53	69.3218	1849.53	9.41788
1851.46	70.6176	1851.46	-39.4351
1853.39	71.4681	1853.39	-21.8888
1855.31	59.6646	1855.31	-12.1422
1857.24	61.8218	1857.24	-13.4556
1859.17	67.417	1859.17	5.99855
1861.1	67.1538	1861.1	-2.73945
1863.03	70.3531	1863.03	1.65651
1864.96	64.8147	1864.96	11.9319
1866.88	59.925	1866.88	6.28434
1868.81	68.0049	1868.81	-0.57616
1870.74	82.5563	1870.74	14.8312
1872.67	87.2985	1872.67	33.603
1874.6	78.9147	1874.6	24.1796
1876.53	75.2667	1876.53	14.1539
1878.46	75.7221	1878.46	31.4046
1880.38	67.5419	1880.38	42.6568
1882.31	67.2597	1882.31	17.6742
1884.24	87.2692	1884.24	12.0404
1886.17	82.9634	1886.17	67.6773
1888.1	67.6775	1888.1	49.5427
1890.03	97.0961	1890.03	-6.99495
1891.95	58.8824	1891.95	66.7
1893.88	90.9401	1893.88	22.4924
1895.81	89.4524	1895.81	31.0809
1897.74	108.082	1897.74	9.51883
1899.67	78.9095	1899.67	10.9436
1901.6	58.2584	1901.6	23.8637
1903.53	83.2473	1903.53	16.6355
1905.45	103.029	1905.45	-6.74872
1907.38	81.1529	1907.38	-3.50206
1909.31	59.078	1909.31	28.1881
1911.24	85.6802	1911.24	18.4956
1913.17	88.1121	1913.17	1.76312
1915.1	70.0671	1915.1	-10.913
1917.03	89.8264	1917.03	-13.7369
1918.95	100.532	1918.95	-13.5393
1920.88	86.7424	1920.88	10.8531
1922.81	84.1131	1922.81	25.6727
1924.74	91.9884	1924.74	18.4597
1926.67	88.8877	1926.67	30.3303
1928.6	86.0391	1928.6	40.384
1930.53	96.3221	1930.53	25.2787
1932.45	97.3614	1932.45	26.6649
1934.38	87.4475	1934.38	42.1037
1936.31	84.4148	1936.31	21.041
1938.24	89.0109	1938.24	3.11451
1940.17	95.3133	1940.17	27.3126
1942.1	96.8383	1942.1	6.48236
1944.02	108.92	1944.02	38.2294
1945.95	92.0126	1945.95	13.6541
1947.88	76.6532	1947.88	59.6075
1949.81	79.8825	1949.81	26.3236
1951.74	77.9161	1951.74	32.6424
1953.67	106.186	1953.67	41.2466
1955.6	99.3065	1955.6	23.0154
1957.52	98.3648	1957.52	10.9281
1959.45	104.225	1959.45	2.5558
1961.38	87.5838	1961.38	8.80405
1963.31	89.4869	1963.31	35.5844
1965.24	116.699	1965.24	35.4338
1967.16	93.9354	1967.16	45.9659
1969.09	117.454	1969.09	52.4861
1971.02	96.606	1971.02	56.7108
1972.95	84.2397	1972.95	30.9011
1974.88	90.339	1974.88	28.2517
1976.81	107.166	1976.81	64.8004
1978.74	117.343	1978.74	67.4869
1980.66	117.386	1980.66	45.1074
1982.59	110.847	1982.59	43.4841
1984.52	104.677	1984.52	45.7506
1986.45	94.9983	1986.45	43.943
1988.38	84.683	1988.38	54.6925
1990.31	95.1153	1990.31	61.2184
1992.23	115.541	1992.23	43.2752
1994.16	118.171	1994.16	18.6268
1996.09	119.706	1996.09	44.3974
1998.02	110.07	1998.02	74.7754
1999.95	103.642	1999.95	55.7992
2001.88	122.547	2001.88	64.177
2003.81	119.141	2003.81	57.3752
2005.73	118.224	2005.73	14.2599
2007.66	103.673	2007.66	34.3517
2009.59	100.619	2009.59	54.9382
2011.52	102.366	2011.52	66.9074
2013.45	107.441	2013.45	61.8354
2015.38	111.794	2015.38	49.1502
2017.31	102.473	2017.31	48.0125
2019.23	89.6502	2019.23	60.6147
2021.16	101.399	2021.16	64.8811
2023.09	127.796	2023.09	37.1971
2025.02	119.139	2025.02	92.6765
2026.95	109.69	2026.95	68.4664
2028.88	140.426	2028.88	40.5984
2030.81	138.5	2030.81	77.518
2032.73	127.846	2032.73	39.4921
2034.66	123.217	2034.66	52.5449
2036.59	111.942	2036.59	88.3211
2038.52	127.596	2038.52	67.1358
2040.45	131.612	2040.45	72.4567
2042.38	111.448	2042.38	84.6489
2044.3	108.151	2044.3	50.3713
2046.23	112.796	2046.23	65.6563
2048.16	111.804	2048.16	51.7065
2050.09	93.5882	2050.09	40.2892
2052.02	93.9729	2052.02	37.0062
2053.95	107.47	2053.95	75.4398
2055.88	97.5546	2055.88	57.4121
2057.8	108.799	2057.8	39.6564
2059.73	109.246	2059.73	64.3548
2061.66	118.682	2061.66	58.8207
2063.59	114.01	2063.59	45.7202
2065.52	116.911	2065.52	59.7189
2067.45	114.975	2067.45	77.0675
2069.37	98.7016	2069.37	88.2361
2071.3	104.546	2071.3	82.2317
2073.23	115.229	2073.23	44.8119
2075.16	121.258	2075.16	94.8454
2077.09	123.085	2077.09	72.0965
2079.02	133.758	2079.02	58.7925
2080.95	137.394	2080.95	56.3996
2082.87	126.714	2082.87	62.2675
2084.8	129.223	2084.8	66.3751
2086.73	149.815	2086.73	76.4545
2088.66	123.991	2088.66	87.7465
2090.59	98.172	2090.59	86.8028
2092.52	118.972	2092.52	62.3698
2094.44	123.733	2094.44	51.5931
2096.37	108.692	2096.37	77.0655
2098.3	125.83	2098.3	63.547
2100.23	128.918	2100.23	30.6143
2102.16	110.89	2102.16	37.7182
2104.09	107.822	2104.09	44.911
2106.01	118.257	2106.01	63.7333
2107.94	125.724	2107.94	89.0084
2109.87	116.503	2109.87	56.8301
2111.8	112.025	2111.8	34.4258
2113.73	109.237	2113.73	72.0446
2115.66	125.518	2115.66	74.891
2117.59	146.036	2117.59	52.2794
2119.51	127.464	2119.51	72.0066
2121.44	108.987	2121.44	83.2907
2123.37	107.806	2123.37	72.3359
2125.3	120.599	2125.3	73.2264
2127.23	141.011	2127.23	80.5819
2129.16	142.436	2129.16	64.1783
2131.09	127.547	2131.09	46.6235
2133.01	108.011	2133.01	79.3555
2134.94	124.748	2134.94	98.7784
2136.87	120.659	2136.87	89.4969
2138.8	104.935	2138.8	44.3678
2140.73	130.593	2140.73	30.0718
2142.66	134.242	2142.66	40.5132
2144.58	118.645	2144.58	29.7528
2146.51	120.425	2146.51	39.8386
2148.44	120.422	2148.44	46.7399
2150.37	136.073	2150.37	48.2826
2152.3	112.405	2152.3	71.8739
2154.23	-466.191	2154.23	36.8436
2156.16	-940.507	2156.16	6.03921
2158.08	248.129	2158.08	118.025
2160.01	118.844	2160.01	108.089
2161.94	111.124	2161.94	50.8943
2163.87	114.501	2163.87	40.5714
2165.8	103.721	2165.8	37.7842
2167.73	121.473	2167.73	54.0577
2169.66	117.562	2169.66	47.1025
2171.58	113.058	2171.58	49.2206
2173.51	121.471	2173.51	33.1619
2175.44	121.192	2175.44	26.1113
2177.37	115.247	2177.37	76.0658
2179.3	114.85	2179.3	92.8573
2181.22	110.425	2181.22	49.5587
2183.15	112.224	2183.15	85.112
2185.08	122.91	2185.08	99.3247
2187.01	132.018	2187.01	63.1435
2188.94	131.616	2188.94	74.2731
2190.87	133.328	2190.87	57.1828
2192.8	115.177	2192.8	75.3029
2194.72	115.904	2194.72	121.493
2196.65	128.396	2196.65	91.8782
2198.58	124.391	2198.58	86.6157
2200.51	110.999	2200.51	111.509
2202.44	118.714	2202.44	87.7488
2204.37	124.995	2204.37	57.8538
2206.3	98.3868	2206.3	84.4422
2208.22	92.9164	2208.22	78.4055
2210.15	116.157	2210.15	47.8998
2212.08	111.755	2212.08	97.8326
2214.01	110.044	2214.01	94.5585
2215.94	87.8253	2215.94	102.269
2217.87	99.2202	2217.87	77.2079
2219.8	95.8195	2219.8	78.3858
2221.72	118.074	2221.72	104.499
2223.65	133.652	2223.65	99.2591
2225.58	115.928	2225.58	87.9753
2227.51	108.916	2227.51	86.0767
2229.44	123.329	2229.44	90.6214
2231.36	115.21	2231.36	94.7944
2233.29	97.8892	2233.29	87.1007
2235.22	101.898	2235.22	84.3957
2237.15	102.463	2237.15	72.1842
2239.08	115.251	2239.08	50.6769
2241.01	117.936	2241.01	44.6553
2242.94	91.3335	2242.94	89.4459
2244.86	88.5413	2244.86	80.2241
2246.79	103.678	2246.79	49.7376
2248.72	120.439	2248.72	82.622
2250.65	106.995	2250.65	91.8337
2252.58	105.1	2252.58	87.4158
2254.51	115.712	2254.51	98.195
2256.44	107.506	2256.44	75.2904
2258.36	95.0309	2258.36	66.3107
2260.29	106.24	2260.29	94.4314
2262.22	116.692	2262.22	46.5246
2264.15	90.8271	2264.15	34.9077
2266.08	102.086	2266.08	79.695
2268.01	108.802	2268.01	79.3159
2269.93	105.315	2269.93	36.3189
2271.86	96.1358	2271.86	56.4283
2273.79	88.5789	2273.79	84.3028
2275.72	96.8557	2275.72	82.2804
2277.65	100.735	2277.65	57.632
2279.58	105.492	2279.58	39.2377
2281.51	109.424	2281.51	54.8384
2283.43	100.65	2283.43	94.8616
2285.36	90.683	2285.36	110.155
2287.29	100.308	2287.29	90.1228
2289.22	97.2596	2289.22	74.5829
2291.15	91.6924	2291.15	63.9832
2293.08	106.676	2293.08	80.5153
2295.01	103.154	2295.01	61.1446
2296.93	90.3233	2296.93	45.5494
2298.86	88.5037	2298.86	68.3246
2300.79	101.606	2300.79	55.8819
2302.72	104.248	2302.72	56.6147
2304.65	97.1484	2304.65	67.2685
2306.58	105.888	2306.58	41.7435
2308.5	99.7813	2308.5	43.5121
2310.43	96.3222	2310.43	74.4934
2312.36	85.1542	2312.36	44.7752
2314.29	97.5553	2314.29	44.9463
2316.22	86.3875	2316.22	58.9479
2318.15	82.8167	2318.15	70.0641
2320.07	93.2632	2320.07	54.1746
2322	104.387	2322	59.3605
2323.93	90.0814	2323.93	29.5017
2325.86	82.0473	2325.86	32.2109
2327.79	95.2775	2327.79	50.9016
2329.72	102.062	2329.72	32.9136
2331.65	102.504	2331.65	15.9663
2333.57	104.886	2333.57	23.5712
2335.5	91.8636	2335.5	63.4708
2337.43	93.184	2337.43	61.0802
2339.36	96.3677	2339.36	21.8957
2341.29	91.4085	2341.29	44.5758
2343.22	110.907	2343.22	36.6406
2345.14	130.27	2345.14	39.8324
2347.07	111.321	2347.07	68.9239
2349	98.8007	2349	46.7428
2350.93	120.621	2350.93	18.1028
2352.86	124.004	2352.86	40.5639
2354.79	108.788	2354.79	65.837
2356.72	116.289	2356.72	70.296
2358.64	126.366	2358.64	76.5025
2360.57	108.608	2360.57	64.6362
2362.5	108.234	2362.5	40.3496
2364.43	120.164	2364.43	74.9346
2366.36	105.438	2366.36	78.4075
2368.29	102.733	2368.29	84.8998
2370.22	81.8915	2370.22	93.2646
2372.14	114.682	2372.14	62.2557
2374.07	128.884	2374.07	35.3557
2376	125.197	2376	32.5667
2377.93	131.301	2377.93	74.7857
2379.86	128.862	2379.86	101.215
2381.79	123.288	2381.79	87.8756
2383.71	133.985	2383.71	65.5923
2385.64	141.299	2385.64	54.5129
2387.57	137.274	2387.57	31.6599
2389.5	142.804	2389.5	21.9268
2391.43	143.741	2391.43	59.3738
2393.36	133.218	2393.36	32.4286
2395.28	129.547	2395.28	24.0715
2397.21	123.199	2397.21	52.8563
2399.14	116.625	2399.14	73.9783
2401.07	128.983	2401.07	82.6998
2403	132.638	2403	72.8085
2404.93	125.764	2404.93	81.8598
2406.86	128.776	2406.86	71.7867
2408.78	128.139	2408.78	50.8405
2410.71	128.995	2410.71	84.9635
2412.64	136.735	2412.64	79.3056
2414.57	130.038	2414.57	68.6293
2416.5	118.84	2416.5	20.1718
2418.43	131.603	2418.43	74.3753
2420.36	136.788	2420.36	90.8053
2422.28	109.788	2422.28	43.1196
2424.21	143.449	2424.21	49.1953
2426.14	146.067	2426.14	51.6125
2428.07	131.521	2428.07	27.1559
2430	138.643	2430	50.1208
2431.93	137.471	2431.93	76.1012
2433.85	121.805	2433.85	61.7373
2435.78	119.872	2435.78	75.3117
2437.71	117.362	2437.71	91.9308
2439.64	104.772	2439.64	38.2449
2441.57	125.889	2441.57	39.9666
2443.5	110.67	2443.5	49.2625
2445.43	113.189	2445.43	66.5676
2447.35	127.135	2447.35	32.5644
2449.28	113.822	2449.28	16.7433
2451.21	101.173	2451.21	26.1095
2453.14	97.7587	2453.14	22.6443
2455.07	102.66	2455.07	31.432
2457	109.892	2457	23.0999
2458.93	123.852	2458.93	28.3785
2460.85	123.715	2460.85	41.0938
2462.78	102.569	2462.78	38.2451
2464.71	101.153	2464.71	46.4464
2466.64	109.082	2466.64	66.2348
2468.57	94.5452	2468.57	100.411
2470.49	112.93	2470.49	56.8981
2472.42	122.605	2472.42	44.9955
2474.35	113.889	2474.35	59.7542
2476.28	118.67	2476.28	38.5417
2478.21	126.287	2478.21	12.9176
2480.14	101.141	2480.14	22.0034
2482.07	79.1595	2482.07	48.1996
2483.99	101.741	2483.99	67.2408
2485.92	104.922	2485.92	80.1008
2487.85	107.458	2487.85	69.2766
2489.78	132.897	2489.78	83.3311
2491.71	114.504	2491.71	62.8407
2493.64	88.9533	2493.64	21.8033
2495.57	80.09	2495.57	69.5498
2497.49	76.1747	2497.49	45.7962
2499.42	95.6254	2499.42	34.5051
2501.35	107.635	2501.35	36.2628
2503.28	88.3931	2503.28	54.5656
2505.21	95.8411	2505.21	30.8803
2507.14	98.7741	2507.14	20.8477
2509.07	80.9385	2509.07	60.996
2510.99	85.1576	2510.99	63.3202
2512.92	80.0533	2512.92	37.8823
2514.85	79.291	2514.85	35.7582
2516.78	95.9701	2516.78	30.1692
2518.71	79.9656	2518.71	32.9331
2520.64	85.8223	2520.64	54.8762
2522.56	79.6715	2522.56	63.413
2524.49	72.0515	2524.49	32.0004
2526.42	96.6926	2526.42	73.6568
2528.35	96.6194	2528.35	79.3903
2530.28	87.7817	2530.28	33.0521
2532.21	99.8058	2532.21	42.7984
2534.14	88.1084	2534.14	40.3655
2536.06	71.402	2536.06	36.9598
2537.99	76.1606	2537.99	12.3067
2539.92	100.958	2539.92	52.3026
2541.85	88.9918	2541.85	55.6391
2543.78	76.417	2543.78	29.2694
2545.71	76.5465	2545.71	32.5195
2547.63	79.149	2547.63	35.6037
2549.56	92.3237	2549.56	49.3673
2551.49	84.9327	2551.49	30.141
2553.42	78.647	2553.42	24.3174
2555.35	84.3688	2555.35	28.3023
2557.28	89.6784	2557.28	42.3096
2559.2	68.9732	2559.2	28.5767
2561.13	57.6435	2561.13	-23.0761
2563.06	77.1627	2563.06	-55.0479
2564.99	62.8248	2564.99	4.177
2566.92	47.102	2566.92	2.24978
2568.85	54.1209	2568.85	20.845
2570.78	61.9757	2570.78	53.9213
2572.7	54.2944	2572.7	57.2878
2574.63	52.3423	2574.63	25.8289
2576.56	45.0768	2576.56	23.8198
2578.49	48.9783	2578.49	23.7972
2580.42	61.4914	2580.42	18.5479
2582.35	51.2583	2582.35	36.4677
2584.28	41.6379	2584.28	23.589
2586.2	59.9324	2586.2	15.214
2588.13	62.7612	2588.13	68.8469
2590.06	56.3719	2590.06	91.2982
2591.99	51.6083	2591.99	46.7856
2593.92	42.8061	2593.92	55.8113
2595.85	59.1045	2595.85	27.0488
2597.77	51.3023	2597.77	19.1497
2599.7	36.9978	2599.7	2.11938
2601.63	33.8137	2601.63	22.4661
2603.56	28.4126	2603.56	34.8003
2605.49	32.9898	2605.49	-7.2893
2607.42	48.1634	2607.42	-19.1284
2609.34	55.5175	2609.34	8.29598
2611.27	36.1439	2611.27	34.1699
2613.2	35.0463	2613.2	30.2163
2615.13	21.1086	2615.13	45.5457
2617.06	32.315	2617.06	23.9895
2618.99	53.066	2618.99	17.3984
2620.92	40.9599	2620.92	19.058
2622.84	29.8675	2622.84	9.58146
2624.77	22.7477	2624.77	-25.7256
2626.7	28.8197	2626.7	-9.3878
2628.63	36.7313	2628.63	30.1788
2630.56	33.574	2630.56	10.9186
2632.49	28.4685	2632.49	17.5536
2634.41	26.8161	2634.41	52.133
2636.34	32.7565	2636.34	20.2887
2638.27	31.3606	2638.27	47.2426
2640.2	17.7842	2640.2	27.102
2642.13	24.1926	2642.13	-22.1459
2644.06	25.5439	2644.06	7.3923
2645.99	35.3758	2645.99	6.44449
2647.91	34.1606	2647.91	9.90795
2649.84	14.3293	2649.84	24.23
2651.77	17.1358	2651.77	20.8864
2653.7	39.7499	2653.7	18.0807
2655.63	32.347	2655.63	3.85731
2657.56	2.24959	2657.56	0.071
2659.49	1.42491	2659.49	41.1336
2661.41	14.7661	2661.41	7.43533
2663.34	23.8174	2663.34	-3.43598
2665.27	15.5135	2665.27	2.71329
2667.2	21.775	2667.2	-29.6176
2669.13	5.09787	2669.13	7.96292
2671.06	7.29402	2671.06	3.83319
2672.98	21.7057	2672.98	-28.1022
2674.91	11.8377	2674.91	3.22464
2676.84	15.3805	2676.84	17.5774
2678.77	29.6702	2678.77	5.24155
2680.7	24.1189	2680.7	-12.4519
2682.63	24.759	2682.63	29.4692
2684.55	6.33788	2684.55	-9.55388
2686.48	2.36298	2686.48	47.5831
2688.41	20.4493	2688.41	1.84549
2690.34	31.4011	2690.34	4.43006
2692.27	19.7735	2692.27	16.0323
2694.2	20.2843	2694.2	-9.72558
2696.13	22.3998	2696.13	6.69286
2698.05	18.988	2698.05	-11.383
2699.98	17.2046	2699.98	-28.4749
2701.91	6.44763	2701.91	3.13713
2703.84	-8.17953	2703.84	30.1266
2705.77	-0.86175	2705.77	21.1061
2707.7	2.66128	2707.7	41.4596
2709.62	1.16653	2709.62	65.3738
2711.55	21.6121	2711.55	47.3112
2713.48	6.38488	2713.48	10.771
2715.41	5.12146	2715.41	7.78504
2717.34	13.5856	2717.34	19.0151
2719.27	4.9322	2719.27	18.7182
2721.2	-0.55714	2721.2	-4.0403
2723.12	22.0208	2723.12	-4.36949
2725.05	24.4802	2725.05	-10.3969
2726.98	12.65	2726.98	-13.6216
2728.91	7.12537	2728.91	5.00025
2730.84	-1.70216	2730.84	0.01089
2732.77	9.56546	2732.77	2.50641
2734.7	18.2685	2734.7	-4.90987
2736.62	11.0217	2736.62	22.0147
2738.55	9.51949	2738.55	42.7308
2740.48	-0.80266	2740.48	2.24569
2742.41	0.3219	2742.41	-1.32824
2744.34	1.67054	2744.34	-7.74501
2746.27	9.18519	2746.27	41.3243
2748.2	6.61864	2748.2	36.8921
2750.12	-1.25865	2750.12	6.4107
2752.05	10.5382	2752.05	39.119
2753.98	17.6784	2753.98	10.4444
2755.91	0.81866	2755.91	-3.09291
2757.84	-9.11575	2757.84	6.11266
2759.76	1.86219	2759.76	16.2642
2761.69	-8.94633	2761.69	6.14521
2763.62	-10.8339	2763.62	4.49126
2765.55	14.0991	2765.55	0.31866
2767.48	4.86166	2767.48	26.8865
2769.41	-11.6432	2769.41	-10.529
2771.34	3.52663	2771.34	-22.2694
2773.26	4.50981	2773.26	10.3928
2775.19	-7.64632	2775.19	-17.2835
2777.12	1.31457	2777.12	-5.40345
2779.05	-3.31708	2779.05	23.0255
2780.98	9.30398	2780.98	16.8231
2782.91	-2.46378	2782.91	19.542
2784.84	5.22955	2784.84	5.18931
2786.76	-3.63097	2786.76	-5.96286
2788.69	-9.46383	2788.69	-15.2355
2790.62	6.25089	2790.62	-40.5162
2792.55	0.86594	2792.55	-26.2223
2794.48	-7.28379	2794.48	-4.96031
2796.41	0.68449	2796.41	-14.4158
2798.34	-22.4345	2798.34	-20.1467
2800.26	-34.2334	2800.26	3.08387
2802.19	-14.8697	2802.19	-44.4361
2804.12	-18.568	2804.12	-39.6367
2806.05	-15.0967	2806.05	-50.5781
2807.98	-8.49673	2807.98	11.3835
2809.91	-3.07423	2809.91	16.7659
2811.83	-16.7969	2811.83	-23.6592
2813.76	-17.7155	2813.76	-31.4724
2815.69	-12.1733	2815.69	-28.8764
2817.62	-9.54578	2817.62	-8.52303
2819.55	-4.10962	2819.55	1.1061
2821.48	2.22269	2821.48	-18.4677
2823.41	0.61845	2823.41	-8.46825
2825.33	1.88777	2825.33	17.3936
2827.26	22.3058	2827.26	16.5822
2829.19	16.0893	2829.19	10.0554
2831.12	14.3627	2831.12	18.4588
2833.05	-7.55075	2833.05	27.202
2834.98	-2.07051	2834.98	26.0531
2836.9	10.9177	2836.9	30.5524
2838.83	22.5613	2838.83	54.5256
2840.76	21.5803	2840.76	73.3397
2842.69	27.125	2842.69	53.7137
2844.62	48.3484	2844.62	100.098
2846.55	53.0138	2846.55	102.54
2848.47	61.7546	2848.47	73.1781
2850.4	51.8183	2850.4	92.5473
2852.33	65.4325	2852.33	163.473
2854.26	91.713	2854.26	149.806
2856.19	93.4911	2856.19	125.68
2858.12	108.218	2858.12	192.106
2860.05	126.604	2860.05	203.969
2861.97	139.128	2861.97	194.678
2863.9	152.444	2863.9	209.029
2865.83	160.721	2865.83	251.429
2867.76	170.037	2867.76	296.878
2869.69	194.295	2869.69	323.796
2871.62	195.904	2871.62	333.401
2873.55	216.484	2873.55	340.706
2875.47	240.202	2875.47	344.684
2877.4	231.743	2877.4	315.43
2879.33	232.825	2879.33	344.147
2881.26	220.704	2881.26	346.747
2883.19	241.448	2883.19	370.962
2885.12	239.926	2885.12	355.819
2887.04	246.629	2887.04	371.662
2888.97	278.988	2888.97	422.555
2890.9	278.746	2890.9	455.776
2892.83	315.277	2892.83	496.503
2894.76	323.209	2894.76	471.084
2896.69	351.603	2896.69	525.569
2898.61	388.409	2898.61	588.118
2900.54	399.646	2900.54	593.721
2902.47	411.57	2902.47	611.397
2904.4	431.042	2904.4	670.687
2906.33	461.791	2906.33	718.048
2908.26	492.251	2908.26	716.693
2910.19	510.188	2910.19	737.842
2912.11	522.791	2912.11	779.937
2914.04	550.494	2914.04	837.3
2915.97	608.13	2915.97	950.231
2917.9	635.77	2917.9	991.944
2919.83	643.319	2919.83	978.608
2921.76	689.199	2921.76	1020.63
2923.68	671.024	2923.68	1062.85
2925.61	683.709	2925.61	1021.95
2927.54	676.1	2927.54	1019.69
2929.47	661.26	2929.47	993.927
2931.4	636.273	2931.4	954.418
2933.33	619.445	2933.33	953.081
2935.26	609.866	2935.26	934.626
2937.18	589.491	2937.18	892.334
2939.11	574.636	2939.11	877.547
2941.04	560.928	2941.04	830.432
2942.97	551.063	2942.97	823.264
2944.9	538.404	2944.9	806.959
2946.83	538.044	2946.83	784.241
2948.76	492.655	2948.76	745.71
2950.68	485.376	2950.68	690.183
2952.61	479.743	2952.61	666.963
2954.54	455.867	2954.54	642.927
2956.47	440.114	2956.47	633.489
2958.4	424.911	2958.4	601.391
2960.33	410.143	2960.33	594.385
2962.25	405.955	2962.25	607.181
2964.18	414.368	2964.18	571.468
2966.11	399.453	2966.11	541.842
2968.04	366.448	2968.04	555.741
2969.97	353.476	2969.97	523.185
2971.9	304.861	2971.9	417.029
2973.82	297.182	2973.82	380.987
2975.75	274.299	2975.75	401.02
2977.68	245.825	2977.68	360.149
2979.61	232.643	2979.61	291.402
2981.54	214.183	2981.54	271.818
2983.47	185.359	2983.47	278.69
2985.4	184.624	2985.4	242.741
2987.32	179.844	2987.32	198.685
2989.25	171.623	2989.25	189.949
2991.18	132.998	2991.18	192.925
2993.11	142.767	2993.11	177.713
2995.04	145.323	2995.04	123.678
2996.97	117.18	2996.97	167.983
2998.89	112.957	2998.89	147.727
3000.82	110.597	3000.82	134.436
3002.75	106.135	3002.75	119.499
3004.68	119.308	3004.68	157.012
3006.61	116.372	3006.61	117.309
3008.54	109.282	3008.54	105.16
3010.47	112.592	3010.47	153.802
3012.39	86.4764	3012.39	117.029
3014.32	84.4643	3014.32	104.451
3016.25	98.4079	3016.25	53.7848
3018.18	81.6429	3018.18	103.006
3020.11	79.8504	3020.11	95.5973
3022.04	88.2873	3022.04	55.0336
3023.97	74.1131	3023.97	72.1057
3025.89	68.81	3025.89	63.5702
3027.82	86.9175	3027.82	67.6207
3029.75	82.9111	3029.75	99.4266
3031.68	73.5078	3031.68	28.7792
3033.61	69.7049	3033.61	51.396
3035.54	83.8262	3035.54	68.1899
3037.47	61.8518	3037.47	59.8344
3039.39	64.5987	3039.39	63.6281
3041.32	71.6432	3041.32	47.4292
3043.25	85.5751	3043.25	33.3711
3045.18	96.8638	3045.18	43.3143
3047.11	92.3855	3047.11	37.475
3049.03	86.3223	3049.03	42.6389
3050.96	89.164	3050.96	48.3658
3052.89	79.2557	3052.89	75.437
3054.82	83.8608	3054.82	108.427
3056.75	111.579	3056.75	79.4758
3058.68	114.311	3058.68	82.2601
3060.61	124.837	3060.61	131.196
3062.53	127.851	3062.53	111.506
3064.46	130.91	3064.46	104.457
3066.39	125.555	3066.39	117.784
3068.32	102.807	3068.32	104.26
3070.25	82.9767	3070.25	84.3454
3072.18	81.435	3072.18	66.989
3074.11	92.1952	3074.11	45.5988
3076.03	62.8117	3076.03	16.3992
3077.96	80.9878	3077.96	-1.22601
3079.89	58.7011	3079.89	-56.0044
3081.82	77.3751	3081.82	-1.70027
3083.75	63.54	3083.75	-51.6206
3085.68	82.2805	3085.68	-52.0603
3087.61	74.8936	3087.61	-14.5558
3089.53	73.8894	3089.53	-3.02552
3091.46	73.8701	3091.46	-27.7885
3093.39	61.9936	3093.39	-28.7242
3095.32	61.9758	3095.32	-42.8375
3097.25	59.6697	3097.25	-34.4749
3099.18	72.4698	3099.18	2.11292
3101.1	65.8782	3101.1	-35.8315
3103.03	52.0411	3103.03	-29.714
3104.96	57.1244	3104.96	-32.0027
3106.89	54.571	3106.89	-37.2406
3108.82	54.4482	3108.82	-65.07
3110.75	62.8707	3110.75	-80.2223
3112.68	60.3821	3112.68	-57.6862
3114.6	44.2508	3114.6	-70.6821
3116.53	49.267	3116.53	-83.3751
3118.46	63.2022	3118.46	-86.279
3120.39	62.9641	3120.39	-104.782
3122.32	63.325	3122.32	-74.9373
3124.25	57.9241	3124.25	-38.5547
3126.17	55.1628	3126.17	-90.105
3128.1	70.8525	3128.1	-66.52
3130.03	52.1664	3130.03	-69.2105
3131.96	69.076	3131.96	-87.0334
3133.89	76.9902	3133.89	-85.74
3135.82	65.1062	3135.82	-65.615
3137.74	62.3971	3137.74	-73.3007
3139.67	68.2409	3139.67	-83.5916
3141.6	65.4872	3141.6	-75.9484
3143.53	69.5828	3143.53	-79.4199
3145.46	81.927	3145.46	-29.2774
3147.39	71.9352	3147.39	-97.3806
3149.32	76.548	3149.32	-147.902
3151.24	85.3225	3151.24	-98.9411
3153.17	81.8166	3153.17	-69.4836
3155.1	80.3535	3155.1	-61.5412
3157.03	74.3882	3157.03	-76.0703
3158.96	66.64	3158.96	-86.618
3160.89	69.1388	3160.89	-93.2925
3162.82	70.743	3162.82	-83.6833
3164.74	90.1618	3164.74	-78.5085
3166.67	100.411	3166.67	-33.0448
3168.6	94.1209	3168.6	-53.2247
3170.53	108.987	3170.53	-58.9167
3172.46	108.9	3172.46	-50.2564
3174.39	109.723	3174.39	-89.9784
3176.31	104.795	3176.31	-74.7001
3178.24	111.383	3178.24	-59.3239
3180.17	102.487	3180.17	-78.0263
3182.1	91.5317	3182.1	-91.3058
3184.03	99.5773	3184.03	-91.4787
3185.96	121.142	3185.96	-95.6458
3187.89	99.1628	3187.89	-112.665
3189.81	101.789	3189.81	-81.9927
3191.74	84.7827	3191.74	-105.524
3193.67	86.4168	3193.67	-147.81
3195.6	93.9971	3195.6	-89.9548
3197.53	105.076	3197.53	-83.8181
3199.46	109.006	3199.46	-122.556
3201.38	113.993	3201.38	-126.3
3203.31	115.962	3203.31	-101.055
3205.24	119.481	3205.24	-125.139
3207.17	104.038	3207.17	-124.953
3209.1	104.956	3209.1	-108.67
3211.03	101.859	3211.03	-90.0335
3212.95	115.917	3212.95	-92.9616
3214.88	112.679	3214.88	-139.985
3216.81	124.244	3216.81	-87.284
3218.74	133.527	3218.74	-125.154
3220.67	138.762	3220.67	-129.732
3222.6	136.993	3222.6	-130.707
3224.53	141.234	3224.53	-97.3746
3226.45	154.514	3226.45	-85.4003
3228.38	148.509	3228.38	-96.2047
3230.31	154.875	3230.31	-123.868
3232.24	152.528	3232.24	-172.015
3234.17	128.782	3234.17	-114.547
3236.1	153.048	3236.1	-142.769
3238.03	148.632	3238.03	-117.718
3239.95	153.739	3239.95	-157.793
3241.88	146.685	3241.88	-165.603
3243.81	143.718	3243.81	-124.085
3245.74	153.134	3245.74	-136.088
3247.67	166.21	3247.67	-140.996
3249.6	173.968	3249.6	-112.082
3251.52	168.74	3251.52	-95.0737
3253.45	170.312	3253.45	-135.29
3255.38	162.328	3255.38	-98.1254
3257.31	157.734	3257.31	-101.538
3259.24	175.874	3259.24	-103.303
3261.17	201.439	3261.17	-115.75
3263.09	188.63	3263.09	-137.557
3265.02	184.792	3265.02	-105.831
3266.95	172.281	3266.95	-99.5732
3268.88	176.443	3268.88	-109.33
3270.81	190.274	3270.81	-75.1536
3272.74	207.905	3272.74	-83.0271
3274.67	200.77	3274.67	-106.528
3276.59	203.146	3276.59	-125.962
3278.52	206.175	3278.52	-131.406
3280.45	199.818	3280.45	-139.814
3282.38	213.115	3282.38	-113.616
3284.31	213.104	3284.31	-108.734
3286.24	222.905	3286.24	-139.597
3288.16	234.488	3288.16	-132.875
3290.09	224.307	3290.09	-112.997
3292.02	227.085	3292.02	-119.889
3293.95	234.315	3293.95	-109.499
3295.88	243.836	3295.88	-113.684
3297.81	264.009	3297.81	-89.6517
3299.74	236.685	3299.74	-93.7262
3301.66	253.27	3301.66	-105.043
3303.59	256.238	3303.59	-78.4206
3305.52	268.836	3305.52	-77.6031
3307.45	264.072	3307.45	-94.4231
3309.38	259.285	3309.38	-98.6332
3311.31	267.034	3311.31	-100.403
3313.24	279.186	3313.24	-92.3458
3315.16	282.139	3315.16	-78.3881
3317.09	279.442	3317.09	-108.837
3319.02	284.792	3319.02	-127.403
3320.95	294.598	3320.95	-81.521
3322.88	305.492	3322.88	-98.3603
3324.81	307.548	3324.81	-103.757
3326.74	289.67	3326.74	-95.4481
3328.66	292.793	3328.66	-98.4754
3330.59	321.777	3330.59	-64.8139
3332.52	336.593	3332.52	-69.4967
3334.45	335.244	3334.45	-45.9732
3336.38	336.15	3336.38	-57.3141
3338.3	350.876	3338.3	-17.8722
3340.23	344.285	3340.23	-98.434
3342.16	362.881	3342.16	-24.5113
3344.09	363.401	3344.09	-41.0821
3346.02	358.441	3346.02	-63.9883
3347.95	353.418	3347.95	-32.7098
3349.88	360.962	3349.88	-22.1353
3351.8	369.576	3351.8	-48.7471
3353.73	373.353	3353.73	-57.3481
3355.66	379.573	3355.66	-53.1867
3357.59	370.323	3357.59	-78.1966
3359.52	363.649	3359.52	-66.9544
3361.45	369.877	3361.45	-60.5799
3363.38	377.673	3363.38	-125.059
3365.3	383.654	3365.3	-98.5034
3367.23	392.286	3367.23	-108.963
3369.16	389.07	3369.16	-96.6472
3371.09	398.182	3371.09	-94.5574
3373.02	407.531	3373.02	-62.7511
3374.95	393.685	3374.95	-74.5221
3376.88	402.574	3376.88	-65.3643
3378.8	417.141	3378.8	-53.8123
3380.73	411.906	3380.73	-76.6378
3382.66	406.367	3382.66	-81.1824
3384.59	417.48	3384.59	-106.262
3386.52	422.05	3386.52	-129.856
3388.45	423.983	3388.45	-86.7243
3390.37	435.774	3390.37	-60.1406
3392.3	446.437	3392.3	-77.5462
3394.23	438.162	3394.23	-82.9281
3396.16	429.709	3396.16	-63.9277
3398.09	446.289	3398.09	-51.3563
3400.02	450.723	3400.02	-71.5161

## Sheet: Figure 4d
XRD
	Pristine TPU		TPU-silica		i(5)-silica-TPU		i(10)-silica-TPU		i(20)-silica-TPU		i(40)-silica-TPU
2 theta	Intensity	2 theta	Intensity	2 theta	Intensity	2 theta	Intensity	2 theta	Intensity	2 theta	Intensity
5	7159.21	5	11778	5	10473.5	5	10051.9	5	9224.44	5	7760.74
5.02	7116.49	5.02	11758.5	5.02	10420.3	5.02	9873.06	5.02	9125.96	5.02	7868.47
5.04	6975.76	5.04	11538.2	5.04	10365.7	5.04	9941.96	5.04	9124.89	5.04	7917.8
5.06	6949.86	5.06	11740.3	5.06	10474	5.06	9714.85	5.06	8958.19	5.06	7726.85
5.08	6903.44	5.08	11328.6	5.08	10551.2	5.08	10028.9	5.08	8680	5.08	7941.52
5.1	7011.83	5.1	11468.6	5.1	10435.3	5.1	9956.13	5.1	8948.9	5.1	7713.92
5.12	6923.71	5.12	11284.1	5.12	10200.2	5.12	9840.36	5.12	8989.18	5.12	7707.67
5.14	6740.59	5.14	11301.7	5.14	10061.5	5.14	9930.38	5.14	8953.99	5.14	7537.97
5.16	6818.19	5.16	11051.6	5.16	10225.3	5.16	9821.38	5.16	9070.04	5.16	7634.85
5.18	6967.64	5.18	11217	5.18	10101.7	5.18	9724.99	5.18	8765.01	5.18	7657.1
5.2	7025.77	5.2	11528.2	5.2	10174.2	5.2	9707.96	5.2	8842.44	5.2	7466.94
5.22	6934.78	5.22	11260.4	5.22	10002	5.22	9696.79	5.22	8911.24	5.22	7621.9
5.24	6848.13	5.24	11144.5	5.24	10005.8	5.24	9457.43	5.24	8682.67	5.24	7712.84
5.26	6861.29	5.26	11182.1	5.26	10030.6	5.26	9680.47	5.26	8842.03	5.26	7716.84
5.28	6954.14	5.28	10897.6	5.28	9797.38	5.28	9562.36	5.28	8821.6	5.28	7606.53
5.3	6776.98	5.3	10656.3	5.3	9962.62	5.3	9706.94	5.3	8727.02	5.3	7689.9
5.32	6770.88	5.32	10829.4	5.32	9906.36	5.32	9660.11	5.32	8572.61	5.32	7729.82
5.34	6650.18	5.34	10633.6	5.34	9692.8	5.34	9546.48	5.34	8732.5	5.34	7232.08
5.36	6723.46	5.36	10622.5	5.36	10081.8	5.36	9470.08	5.36	8886.17	5.36	7394.11
5.38	7043.72	5.38	10604.3	5.38	9738.83	5.38	9580.9	5.38	8733.58	5.38	7370.29
5.4	6755.68	5.4	10767.5	5.4	9759.66	5.4	9475.33	5.4	8751.32	5.4	7470.59
5.42	7007.16	5.42	10689.2	5.42	9720.05	5.42	9278.82	5.42	8740.93	5.42	7403.57
5.44	6977.57	5.44	10451.7	5.44	9774.29	5.44	9211.7	5.44	8702.3	5.44	7580.17
5.46	6724.07	5.46	10630.1	5.46	9785.27	5.46	9303.31	5.46	8514.04	5.46	7503.81
5.48	6786.15	5.48	10597.2	5.48	9575.4	5.48	9219.51	5.48	8786.41	5.48	7332.42
5.5	6817.1	5.5	10404.2	5.5	9571.07	5.5	9307.3	5.5	8591.58	5.5	7412.42
5.52	6967.24	5.52	10649	5.52	9469.33	5.52	9112.85	5.52	8530.56	5.52	7217
5.54	6848.66	5.54	10540	5.54	9673.42	5.54	9350.99	5.54	8634.66	5.54	7381.34
5.56	6850.99	5.56	10525	5.56	9543.99	5.56	8939.99	5.56	8560.99	5.56	7212.98
5.58	6742.43	5.58	10598.1	5.58	9496.54	5.58	9120.37	5.58	8426.7	5.58	7281.27
5.6	6741.03	5.6	9983.09	5.6	9519.94	5.6	9299.21	5.6	8447.01	5.6	7410.52
5.62	6812.1	5.62	10302.6	5.62	9475.56	5.62	9055.82	5.62	8885.66	5.62	7336.06
5.64	6785.18	5.64	10167.4	5.64	9548.97	5.64	9150.12	5.64	8483.19	5.64	7357.46
5.66	6730.28	5.66	10181.9	5.66	9352.18	5.66	9178.72	5.66	8181.79	5.66	7274.93
5.68	6749.26	5.68	10130.9	5.68	9260.6	5.68	9216.21	5.68	8340.97	5.68	7163.47
5.7	6729.4	5.7	10066.4	5.7	9440.97	5.7	9034.32	5.7	8336.13	5.7	7075.04
5.72	6887.07	5.72	10239.7	5.72	9364.61	5.72	9284.68	5.72	8478.73	5.72	7264.38
5.74	6881.12	5.74	10238.4	5.74	9231.93	5.74	8813.34	5.74	8346	5.74	7375.24
5.76	7015.47	5.76	10203.3	5.76	9171.7	5.76	8889.88	5.76	8541.57	5.76	7249.78
5.78	6581.06	5.78	9987.26	5.78	9448.26	5.78	9013.9	5.78	8460.62	5.78	7194.22
5.8	6816.75	5.8	9953.04	5.8	9364.72	5.8	8700.15	5.8	8576.75	5.8	7332.94
5.82	6781.51	5.82	10144.2	5.82	9317.3	5.82	9086.17	5.82	8417.03	5.82	7492.26
5.84	6787.27	5.84	9828.82	5.84	9142.77	5.84	8980.96	5.84	8261.2	5.84	7223.49
5.86	6863.37	5.86	9962.7	5.86	9209.37	5.86	8961.42	5.86	8236.83	5.86	7458.87
5.88	6913.72	5.88	9926.62	5.88	9152.79	5.88	8944.33	5.88	8285.71	5.88	7099.9
5.9	6782.77	5.9	9720.47	5.9	9283.58	5.9	8918.93	5.9	8470.52	5.9	6919.4
5.92	6961.93	5.92	9853.76	5.92	9043.43	5.92	8751.21	5.92	8242.99	5.92	7180.64
5.94	6689.07	5.94	10116.4	5.94	9232.02	5.94	9049.58	5.94	8187.19	5.94	7497.8
5.96	6821.99	5.96	9852.32	5.96	9263.85	5.96	8853.96	5.96	8134.82	5.96	7146.85
5.98	6811.53	5.98	9754.11	5.98	9096.92	5.98	8937.75	5.98	8085.16	5.98	7426.72
6	6998.31	6	9711.14	6	9146.86	6	8911.06	6	8012.5	6	7127.09
6.02	6959.13	6.02	9831.15	6.02	9011.69	6.02	8731.12	6.02	8050.72	6.02	6990.92
6.04	6705.1	6.04	9433.72	6.04	9073.58	6.04	8692.67	6.04	8173.73	6.04	7035.03
6.06	6848.3	6.06	9761.55	6.06	8841.91	6.06	8677.92	6.06	8131.82	6.06	7019.58
6.08	6820.7	6.08	9515.9	6.08	8834.47	6.08	8794.25	6.08	8061.23	6.08	7233.82
6.1	6825.97	6.1	9684.5	6.1	8678.71	6.1	8750.65	6.1	8164.77	6.1	7310.32
6.12	6674.59	6.12	9553.87	6.12	8766.31	6.12	8515.67	6.12	8293.92	6.12	7035.86
6.14	6805.61	6.14	9370.93	6.14	8943.49	6.14	8607.49	6.14	8008.87	6.14	7176.84
6.16	6842.83	6.16	9551.23	6.16	8973.56	6.16	8477.82	6.16	7886.84	6.16	7177.97
6.18	6831.49	6.18	9463.78	6.18	8914.8	6.18	8707.59	6.18	7950.27	6.18	7153.41
6.2	6760.96	6.2	9513.18	6.2	8735.12	6.2	8658.27	6.2	8167.06	6.2	7029.57
6.22	6664.09	6.22	9346.07	6.22	8817	6.22	8560.29	6.22	8014.37	6.22	7176.11
6.24	6835.98	6.24	9369.52	6.24	8774.71	6.24	8528.25	6.24	8199.92	6.24	7002.81
6.26	6636.06	6.26	9309.06	6.26	8746.62	6.26	8664.96	6.26	8087.4	6.26	7175.26
6.28	6855.36	6.28	9353.35	6.28	8750.84	6.28	8716.05	6.28	8083.6	6.28	7060.22
6.3	6917.32	6.3	9229.85	6.3	8693.36	6.3	8598.4	6.3	7882.07	6.3	7120.45
6.32	6732.52	6.32	9164.88	6.32	8606.93	6.32	8703.09	6.32	7882.2	6.32	7049
6.34	6818.87	6.34	9236.52	6.34	8630.93	6.34	8569.95	6.34	8070.65	6.34	6997.28
6.36	6830.55	6.36	9305.97	6.36	8651.68	6.36	8725.3	6.36	8042.05	6.36	7179.31
6.38	6864.42	6.38	9295.27	6.38	8693.35	6.38	8475.87	6.38	7912.42	6.38	6990.31
6.4	6749.26	6.4	9418.2	6.4	8893.17	6.4	8479.98	6.4	8013.57	6.4	6942.03
6.42	6873.48	6.42	9249.01	6.42	8877.78	6.42	8517.8	6.42	7934.56	6.42	6995.95
6.44	6753.05	6.44	8944.64	6.44	8418.64	6.44	8615.59	6.44	8055.28	6.44	7017.91
6.46	6569.39	6.46	8995.28	6.46	8571.69	6.46	8536.1	6.46	7858.64	6.46	7117.38
6.48	6877.89	6.48	8957.93	6.48	8398.9	6.48	8445.9	6.48	8039.35	6.48	6878.32
6.5	6783.35	6.5	9000.76	6.5	8623.02	6.5	8281.78	6.5	7966.68	6.5	7096.94
6.52	6842.31	6.52	8856.26	6.52	8472.12	6.52	8539.74	6.52	7998.66	6.52	6760.5
6.54	6836.28	6.54	9000.87	6.54	8535.53	6.54	8427.58	6.54	7943.57	6.54	6972.04
6.56	6621.12	6.56	9016.07	6.56	8530.79	6.56	8450.9	6.56	8129.65	6.56	7036.83
6.58	6813.89	6.58	9106.96	6.58	8487.92	6.58	8349.15	6.58	7882.55	6.58	7007.88
6.6	6819.94	6.6	8783.21	6.6	8390.93	6.6	8419.61	6.6	7906.48	6.6	7121.06
6.62	6786.35	6.62	8891.68	6.62	8527.53	6.62	8375.02	6.62	7904.27	6.62	6965.83
6.64	6840.93	6.64	8904.79	6.64	8571.87	6.64	8335.95	6.64	7898.25	6.64	6932.62
6.66	6830.86	6.66	8444.27	6.66	8441.9	6.66	8324.5	6.66	7956.65	6.66	7074.23
6.68	6882.07	6.68	8624.88	6.68	8439.09	6.68	8313.31	6.68	8032.85	6.68	6987.79
6.7	6841.81	6.7	8895.43	6.7	8454.69	6.7	8501.41	6.7	7992.6	6.7	6999.53
6.72	6866.91	6.72	8840.8	6.72	8286	6.72	8328.16	6.72	7927.34	6.72	7039.45
6.74	6743.36	6.74	8554.91	6.74	8505.31	6.74	8389.77	6.74	7916.92	6.74	6912.24
6.76	6948.55	6.76	8653.96	6.76	8259.9	6.76	8362.85	6.76	8197.19	6.76	7235.87
6.78	6870.57	6.78	8577.7	6.78	8399.93	6.78	8306.43	6.78	8004.28	6.78	6922.4
6.8	6727.89	6.8	8538.16	6.8	8194.51	6.8	8440.33	6.8	7874.19	6.8	6811.6
6.82	6757.33	6.82	8730.97	6.82	8185.88	6.82	8541.38	6.82	7860.22	6.82	6993.83
6.84	6816.15	6.84	8735.26	6.84	8183.7	6.84	8116.92	6.84	7769.04	6.84	7002.24
6.86	6896.84	6.86	8346.68	6.86	8348.92	6.86	8366.73	6.86	7874.76	6.86	6810.42
6.88	6762.08	6.88	8555.83	6.88	8136.62	6.88	8350.85	6.88	7849.94	6.88	7043.38
6.9	6788.46	6.9	8549.68	6.9	8250.19	6.9	8305.82	6.9	7931.62	6.9	7105.69
6.92	6874.97	6.92	8539.44	6.92	8332.75	6.92	8210.1	6.92	7912.32	6.92	7110.02
6.94	6865.13	6.94	8402.88	6.94	8340.84	6.94	8114.99	6.94	7820.49	6.94	7131.22
6.96	7104.71	6.96	8439.83	6.96	8288.9	6.96	8361.11	6.96	7958.78	6.96	6909.91
6.98	6856.22	6.98	8553.56	6.98	8347.76	6.98	8236.57	6.98	7695	6.98	6924.29
7	6913.87	7	8593.16	7	8268.46	7	8087.66	7	8001.34	7	7149.49
7.02	7025.91	7.02	8604.23	7.02	8186.26	7.02	8197.46	7.02	7697.73	7.02	6887.31
7.04	6778.7	7.04	8290.86	7.04	8321.51	7.04	8283.84	7.04	7979.8	7.04	6907.43
7.06	6954.13	7.06	8395.27	7.06	8250.74	7.06	8015.9	7.06	7927.34	7.06	7111
7.08	6953.4	7.08	8389.89	7.08	8386.07	7.08	8341.74	7.08	7861.39	7.08	6923.4
7.1	7130.59	7.1	8100.24	7.1	8441.55	7.1	8257.68	7.1	7855.84	7.1	7226.34
7.12	6971.55	7.12	8337.55	7.12	8188.09	7.12	8295.68	7.12	7806.74	7.12	7148.72
7.14	6951.74	7.14	8372.52	7.14	8064.83	7.14	8061.25	7.14	7959.18	7.14	6911.81
7.16	6800.16	7.16	8308.46	7.16	8259.88	7.16	8176.25	7.16	7876.53	7.16	6983.21
7.18	6937.93	7.18	8208.29	7.18	8466.4	7.18	8044.05	7.18	7866.09	7.18	6904.5
7.2	6888.64	7.2	8100.36	7.2	8125.82	7.2	8182.93	7.2	7944.06	7.2	6946.72
7.22	6846.79	7.22	8347.82	7.22	8284.53	7.22	8212.35	7.22	7896.17	7.22	7197.09
7.24	7234.05	7.24	8117.73	7.24	8176.31	7.24	8170.15	7.24	7870.24	7.24	7121.44
7.26	6883.47	7.26	8440.67	7.26	8320.42	7.26	8004.44	7.26	7887.89	7.26	6820.24
7.28	7018.27	7.28	8221.42	7.28	8117.36	7.28	8204.58	7.28	7850.48	7.28	7171.5
7.3	7035.92	7.3	8274.76	7.3	8136.08	7.3	8432.55	7.3	7942.85	7.3	7095.97
7.32	7014.43	7.32	7969.01	7.32	8205.81	7.32	8303.71	7.32	8118.09	7.32	7031.25
7.34	6887.73	7.34	8022.54	7.34	8164.88	7.34	8179.48	7.34	7745.79	7.34	7086.48
7.36	7015.02	7.36	8142.85	7.36	8328.21	7.36	8117.96	7.36	7922.31	7.36	7055.54
7.38	6798.17	7.38	8236.21	7.38	8267.46	7.38	8222.23	7.38	7751.53	7.38	7172.04
7.4	6969.93	7.4	8266.06	7.4	8002.12	7.4	7993.49	7.4	7849.5	7.4	7027.48
7.42	6886.43	7.42	8161.48	7.42	8050.95	7.42	8118.76	7.42	8127.26	7.42	7193.09
7.44	6992.86	7.44	8138.58	7.44	8010.78	7.44	8189.07	7.44	7888.14	7.44	7030.79
7.46	6790.61	7.46	8208.18	7.46	8301.02	7.46	8329.95	7.46	7803.06	7.46	7199.41
7.48	7014.59	7.48	8116.35	7.48	8257.51	7.48	7989.25	7.48	8025.67	7.48	7168.42
7.5	6965.74	7.5	8162.57	7.5	8084.62	7.5	8121.93	7.5	8025.83	7.5	7330.88
7.52	7062	7.52	8167.54	7.52	8284.82	7.52	8155.64	7.52	7978.14	7.52	7172.73
7.54	6859.06	7.54	8113.29	7.54	7961.64	7.54	8033.23	7.54	7971.22	7.54	7183.39
7.56	7016.58	7.56	8092.45	7.56	7999.14	7.56	8113.87	7.56	7919.16	7.56	7233.55
7.58	7009.52	7.58	7968.88	7.58	8165.87	7.58	8223.7	7.58	8006.79	7.58	7000.15
7.6	7069.63	7.6	8091.7	7.6	8213.55	7.6	8127.32	7.6	7958.52	7.6	7261.3
7.62	7141.83	7.62	8019.92	7.62	8164.96	7.62	8328.08	7.62	8196.17	7.62	7075.31
7.64	7084.62	7.64	7835.28	7.64	8180.61	7.64	8010.22	7.64	7908.93	7.64	7259.18
7.66	7211.23	7.66	8077.06	7.66	8115.95	7.66	8044.39	7.66	8136.53	7.66	6966.16
7.68	7187.48	7.68	8194.56	7.68	8119.67	7.68	8142.39	7.68	8062.26	7.68	7155.11
7.7	7105.72	7.7	8089.44	7.7	8020.97	7.7	8269.77	7.7	7907.77	7.7	7191.49
7.72	7259.23	7.72	7922.76	7.72	8037.98	7.72	8054.71	7.72	7938.67	7.72	7379.51
7.74	7192.12	7.74	7791.36	7.74	8010.86	7.74	8034.97	7.74	7937.73	7.74	7355.24
7.76	7150.65	7.76	8004.1	7.76	8076.21	7.76	8123.68	7.76	8003.29	7.76	7123.34
7.78	7167.82	7.78	8080.85	7.78	8031.6	7.78	8050.36	7.78	7869.03	7.78	7208.87
7.8	6993.38	7.8	8086.38	7.8	8127.33	7.8	8131.49	7.8	8190.07	7.8	7345.84
7.82	7166.46	7.82	7893.82	7.82	8246.67	7.82	8137.52	7.82	8066.55	7.82	7242.74
7.84	7133.81	7.84	7804.17	7.84	8095.5	7.84	8122.11	7.84	8130.68	7.84	7211.41
7.86	7289.72	7.86	7881.38	7.86	8114.71	7.86	8306.11	7.86	8006.96	7.86	7476.07
7.88	7201.18	7.88	8040.86	7.88	8136.12	7.88	8144.13	7.88	8024.9	7.88	7327.18
7.9	7439.94	7.9	8027.15	7.9	8212.43	7.9	8338.9	7.9	7913.04	7.9	7425.9
7.92	7399.48	7.92	7917.01	7.92	8024.75	7.92	8139.69	7.92	8170.95	7.92	7331.51
7.94	7293.02	7.94	7931.26	7.94	8128.53	7.94	8263.95	7.94	8124.46	7.94	7348.91
7.96	7322.51	7.96	8119.67	7.96	8097.05	7.96	8215.73	7.96	7987.51	7.96	7179.31
7.98	7252.59	7.98	7663.58	7.98	8180.58	7.98	8312.15	7.98	8202.65	7.98	7260.99
8	7310.7	8	8022.23	8	8041.9	8	8307.3	8	8206.54	8	7209.07
8.02	7215.71	8.02	7862.82	8.02	7958.3	8.02	8102.37	8.02	8000.05	8.02	7221.08
8.04	7129.25	8.04	7629.37	8.04	8124.94	8.04	8346.81	8.04	8118.92	8.04	7360.92
8.06	7448.59	8.06	7840.16	8.06	8111.36	8.06	8128.06	8.06	7968.24	8.06	7546.74
8.08	7534.8	8.08	7606.94	8.08	7867.36	8.08	8106.84	8.08	8003.47	8.08	7412.03
8.1	7283.83	8.1	7823.18	8.1	8280.78	8.1	8279.46	8.1	8099.63	8.1	7347.43
8.12	7443.14	8.12	7884	8.12	7989.86	8.12	8058.63	8.12	8096.01	8.12	7462.12
8.14	7447.32	8.14	8058.42	8.14	8207.67	8.14	8278.6	8.14	8141.27	8.14	7375.91
8.16	7212.89	8.16	7983.68	8.16	7983.33	8.16	8177.32	8.16	8036.24	8.16	7487.9
8.18	7286.11	8.18	7585.39	8.18	8158.58	8.18	8200.68	8.18	8215.3	8.18	7381.02
8.2	7283.87	8.2	7868.93	8.2	8002.3	8.2	8258.93	8.2	8062.84	8.2	7368.38
8.22	7264.44	8.22	7906.99	8.22	8310.98	8.22	8286.76	8.22	8038.97	8.22	7586.6
8.24	7448.26	8.24	7711.36	8.24	7969.92	8.24	8326.47	8.24	8036.12	8.24	7423.94
8.26	7316.8	8.26	7661.9	8.26	8183.41	8.26	8273.88	8.26	7908.24	8.26	7524.65
8.28	7517.44	8.28	7715.15	8.28	8179.11	8.28	8302.96	8.28	8152.38	8.28	7544.14
8.3	7322.2	8.3	8057.67	8.3	8073.32	8.3	8103.87	8.3	8030.71	8.3	7412.86
8.32	7453.93	8.32	7751.75	8.32	8136.63	8.32	8085.12	8.32	7913.58	8.32	7590.81
8.34	7502.74	8.34	7873.48	8.34	7959.53	8.34	8329.09	8.34	8238.73	8.34	7420.34
8.36	7637.2	8.36	7813.63	8.36	8095.08	8.36	8276.35	8.36	7743.26	8.36	7725.5
8.38	7481.4	8.38	7942.27	8.38	8033.56	8.38	8130.69	8.38	8404.8	8.38	7624.27
8.4	7467.07	8.4	7758.5	8.4	8098.94	8.4	8286.16	8.4	8239.01	8.4	7386.6
8.42	7445.84	8.42	7705.11	8.42	8077.37	8.42	8524.39	8.42	8167.73	8.42	7704.08
8.44	7603.48	8.44	7772.55	8.44	7907.96	8.44	8210.17	8.44	8013.55	8.44	7592.44
8.46	7550.06	8.46	7734.43	8.46	7877.74	8.46	8271.14	8.46	8124.66	8.46	7757.36
8.48	7487.81	8.48	7966.71	8.48	8315.52	8.48	8443.27	8.48	8220.75	8.48	7705.7
8.5	7444.67	8.5	7872.87	8.5	8192.73	8.5	8266.7	8.5	8406.71	8.5	7773.13
8.52	7328.98	8.52	7890.21	8.52	8015.81	8.52	8357.73	8.52	8238.68	8.52	7650.44
8.54	7724.8	8.54	7813.76	8.54	8116.96	8.54	8461.62	8.54	8315.78	8.54	7905.62
8.56	7487.36	8.56	7932.43	8.56	8139.48	8.56	8342.14	8.56	8409.02	8.56	7736.79
8.58	7606.54	8.58	7640.64	8.58	8241.08	8.58	8251.94	8.58	8151.36	8.58	7807.8
8.6	7457.1	8.6	7776.85	8.6	8116.31	8.6	8171.37	8.6	8384.8	8.6	7683.38
8.62	7641.55	8.62	7758.11	8.62	8219.99	8.62	8543.7	8.62	8419.06	8.62	7580.43
8.64	7718.05	8.64	7878.28	8.64	8175.97	8.64	8366.96	8.64	8154.87	8.64	7699.89
8.66	7681.87	8.66	7745.96	8.66	8062.44	8.66	8444.52	8.66	8505.12	8.66	7754.48
8.68	7580.02	8.68	7848.15	8.68	8248.62	8.68	8462.63	8.68	8107.57	8.68	7821.66
8.7	7750.63	8.7	7822.19	8.7	8207.16	8.7	8329.84	8.7	8454.1	8.7	7824.68
8.72	7737	8.72	7615.95	8.72	8116	8.72	8554.52	8.72	8397.66	8.72	7910.93
8.74	7668.48	8.74	7714.64	8.74	8246.81	8.74	8135.99	8.74	8373.22	8.74	7927.08
8.76	7738.35	8.76	7705.88	8.76	7908.96	8.76	8622.7	8.76	8460.09	8.76	7838.67
8.78	7613.77	8.78	7865.71	8.78	7986.74	8.78	8137.22	8.78	8374.92	8.78	7876.42
8.8	7804.45	8.8	7877.44	8.8	8387.25	8.8	8264.58	8.8	8271.19	8.8	7732.93
8.82	7675.99	8.82	7754	8.82	8378.24	8.82	8373.23	8.82	8360.6	8.82	8047.62
8.84	7755.73	8.84	7761.15	8.84	8065.09	8.84	8584.62	8.84	8498.1	8.84	8032.09
8.86	7977.31	8.86	7850.98	8.86	8323.78	8.86	8402.7	8.86	8335.73	8.86	7975.99
8.88	7813.34	8.88	7835.16	8.88	8143.21	8.88	8570.34	8.88	8441.88	8.88	8105.7
8.9	8078.93	8.9	7754.9	8.9	8216.3	8.9	8360.23	8.9	8342.47	8.9	8085.85
8.92	8048.86	8.92	7736.01	8.92	8279.49	8.92	8569.2	8.92	8502.67	8.92	8057.08
8.94	7960.32	8.94	7658.43	8.94	8401.99	8.94	8359.61	8.94	8495.71	8.94	8037.68
8.96	7938.42	8.96	7902.43	8.96	8072.58	8.96	8275.07	8.96	8428.45	8.96	8170.29
8.98	7836.91	8.98	7785.52	8.98	8285.98	8.98	8527.18	8.98	8680.26	8.98	8195.37
9	7846.74	9	7888.22	9	8273.38	9	8319.09	9	8507.86	9	8174.1
9.02	8029.89	9.02	7897.19	9.02	8197.9	9.02	8589.94	9.02	8551.79	9.02	8317.22
9.04	8011.19	9.04	7999.97	9.04	8310.49	9.04	8596.09	9.04	8527.99	9.04	8308.1
9.06	7938.13	9.06	7916.53	9.06	8157.69	9.06	8472.98	9.06	8667.97	9.06	8148.93
9.08	8200.17	9.08	7902.62	9.08	8429.28	9.08	8418.65	9.08	8552.19	9.08	8154.78
9.1	7993.75	9.1	7895.42	9.1	8338.96	9.1	8611.02	9.1	8409.91	9.1	8253.89
9.12	7968.43	9.12	7972.28	9.12	8102.67	9.12	8648.13	9.12	8621.21	9.12	8116.8
9.14	7989.08	9.14	7755.65	9.14	8518.66	9.14	8531.88	9.14	8601.88	9.14	8460.76
9.16	8233.92	9.16	8001.1	9.16	8422.24	9.16	8497.97	9.16	8751.9	9.16	8286.33
9.18	8257.81	9.18	7909.13	9.18	8390.28	9.18	8716.6	9.18	8543.07	9.18	8474.9
9.2	8010.7	9.2	7886.36	9.2	8318.76	9.2	8472.68	9.2	8813.88	9.2	8472.33
9.22	8203.22	9.22	7923.45	9.22	8342.93	9.22	8705.22	9.22	8854.32	9.22	8543.54
9.24	8232.03	9.24	8087.05	9.24	8096.21	9.24	8630.49	9.24	8898.86	9.24	8611.41
9.26	8219.09	9.26	7912.9	9.26	8162.66	9.26	8673.24	9.26	8691.21	9.26	8493.8
9.28	8442.11	9.28	8244.45	9.28	8273.52	9.28	8853.67	9.28	8711.51	9.28	8448.55
9.3	8203.29	9.3	8171.01	9.3	8422.53	9.3	8756.65	9.3	8670.07	9.3	8487.53
9.32	8261	9.32	7899.75	9.32	8257.4	9.32	8806.53	9.32	8774.85	9.32	8568.89
9.34	8021.9	9.34	8089.75	9.34	8442.55	9.34	8664.11	9.34	9182.51	9.34	8654.78
9.36	8316.4	9.36	8001.35	9.36	8603.69	9.36	8683.12	9.36	8946.47	9.36	8379.9
9.38	8384.43	9.38	7971.13	9.38	8302.39	9.38	8802.46	9.38	8755.52	9.38	8854.82
9.4	8356.49	9.4	8105.6	9.4	8346.5	9.4	8520.55	9.4	9056.17	9.4	8698.27
9.42	8297.84	9.42	7948.85	9.42	8350.67	9.42	8780.24	9.42	9047.75	9.42	8681.59
9.44	8403.78	9.44	7793.56	9.44	8441.96	9.44	8711.15	9.44	8841.64	9.44	8665.9
9.46	8458.73	9.46	8086.01	9.46	8610.86	9.46	8878.77	9.46	8842.58	9.46	9044.86
9.48	8412.38	9.48	8021.53	9.48	8376.64	9.48	8835.87	9.48	8895.91	9.48	8749.51
9.5	8283.33	9.5	8207.94	9.5	8377.6	9.5	8699.53	9.5	8845.63	9.5	8779.7
9.52	8337.94	9.52	8086.54	9.52	8633.33	9.52	9024.38	9.52	9170.8	9.52	8934.43
9.54	8540.7	9.54	8007.73	9.54	8664.87	9.54	8886.64	9.54	8901.33	9.54	8881.8
9.56	8559.43	9.56	8063.59	9.56	8431.89	9.56	8822.37	9.56	8971.72	9.56	8769.61
9.58	8561.39	9.58	8138.27	9.58	8552.43	9.58	8890.13	9.58	9006.14	9.58	9097.26
9.6	8228.91	9.6	8068.9	9.6	8438.59	9.6	8643.16	9.6	8843.16	9.6	8867.32
9.62	8505.31	9.62	8197.53	9.62	8509.48	9.62	8942.8	9.62	9159.72	9.62	8875.82
9.64	8500.96	9.64	7901.09	9.64	8592.38	9.64	9011.48	9.64	9197.91	9.64	8674.79
9.66	8310.92	9.66	8063.91	9.66	8399.77	9.66	8936.25	9.66	8969.82	9.66	9293.91
9.68	8578.6	9.68	8106.2	9.68	8544.34	9.68	8798.34	9.68	9378.59	9.68	9222.35
9.7	8386.94	9.7	8095.76	9.7	8614.1	9.7	9030.76	9.7	9180.92	9.7	9020.46
9.72	8577.14	9.72	8221.01	9.72	8633.18	9.72	8997.35	9.72	9177.63	9.72	9227.76
9.74	8734.04	9.74	8162.66	9.74	8528.75	9.74	9055.96	9.74	9124.51	9.74	8986.18
9.76	8664.65	9.76	8059.64	9.76	8517	9.76	9070.86	9.76	9225.79	9.76	9124.7
9.78	8592.3	9.78	8136.05	9.78	8762.29	9.78	8825.64	9.78	9276.58	9.78	9367.48
9.8	8632.08	9.8	8062.41	9.8	8338.28	9.8	9075.7	9.8	9297.16	9.8	9170.58
9.82	8484.94	9.82	8084.54	9.82	8425.6	9.82	9029.93	9.82	9150.36	9.82	9250.76
9.84	8655.24	9.84	8113.96	9.84	8448	9.84	8997.81	9.84	9070.78	9.84	9238.22
9.86	8544.29	9.86	8172.01	9.86	8312.19	9.86	9081.59	9.86	9245.44	9.86	9062.74
9.88	8598.05	9.88	8066.02	9.88	8633.39	9.88	8871.85	9.88	9519.17	9.88	9229.24
9.9	8751.69	9.9	8135.43	9.9	8467.48	9.9	9009.7	9.9	9222.44	9.9	9376.61
9.92	8664.11	9.92	8062.74	9.92	8498.69	9.92	9084.78	9.92	9609.57	9.92	9193.62
9.94	8692.74	9.94	8341.57	9.94	8532.03	9.94	9078.56	9.94	9080.53	9.94	9544.92
9.96	8750.8	9.96	7820.02	9.96	8777.17	9.96	8928.73	9.96	9453.29	9.96	9238.5
9.98	8484.68	9.98	8194.52	9.98	8535.48	9.98	9011.24	9.98	9490.49	9.98	9388.87
10	8753.22	10	7989.96	10	8511.33	10	8908.1	10	9527.73	10	9401.19
10.02	8903.57	10.02	7923.34	10.02	8773.89	10.02	8976.33	10.02	9273.38	10.02	9756.21
10.04	8642.05	10.04	8109.56	10.04	8444.35	10.04	9058.17	10.04	9476.4	10.04	9696.43
10.06	8616.86	10.06	7977.55	10.06	8591.95	10.06	8988.99	10.06	9499.01	10.06	9528.02
10.08	8848.28	10.08	8371.74	10.08	8734.1	10.08	9083.41	10.08	9376.55	10.08	9571.11
10.1	8856.59	10.1	8323.19	10.1	8558.47	10.1	9205.02	10.1	9490.79	10.1	9602.88
10.12	8831.67	10.12	8156.61	10.12	8489.61	10.12	9208.07	10.12	9367.65	10.12	9590.53
10.14	8967.01	10.14	8176.23	10.14	8566.1	10.14	9236.92	10.14	9437.08	10.14	9786.36
10.16	8749.93	10.16	8085.04	10.16	8416.54	10.16	9288.25	10.16	9434.08	10.16	9639.59
10.18	8750.78	10.18	8290.4	10.18	8576.88	10.18	9004.83	10.18	9394.83	10.18	9837.37
10.2	8936.64	10.2	8188.93	10.2	8667.21	10.2	9382.22	10.2	9390.35	10.2	9785.89
10.22	8917.36	10.22	8138.07	10.22	8483.82	10.22	8982.56	10.22	9517.64	10.22	9931.24
10.24	8915.2	10.24	8365.87	10.24	8537.17	10.24	9171.56	10.24	9504.27	10.24	9734.9
10.26	8940.8	10.26	8393.45	10.26	8425.98	10.26	9223.45	10.26	9621.72	10.26	9863.68
10.28	9051.81	10.28	8147.68	10.28	8743.36	10.28	9254.12	10.28	9549.08	10.28	10037.3
10.3	8945.64	10.3	8429.03	10.3	8571.99	10.3	9053.84	10.3	9815.83	10.3	9870.71
10.32	8818.37	10.32	8067.22	10.32	8694.95	10.32	9377.65	10.32	9480.38	10.32	9754.49
10.34	8933.97	10.34	8317.82	10.34	8517.06	10.34	9286.5	10.34	9528.57	10.34	10121.9
10.36	9145.01	10.36	8568.57	10.36	8689.5	10.36	9220.48	10.36	9628.31	10.36	10064.2
10.38	8992.99	10.38	8250.2	10.38	8687.5	10.38	9048.06	10.38	9628.01	10.38	10083.1
10.4	9098.86	10.4	8330.6	10.4	8681.83	10.4	9148.27	10.4	9791.96	10.4	9926.96
10.42	9222.05	10.42	8248.6	10.42	8687.42	10.42	9176.8	10.42	9776.85	10.42	10273.1
10.44	8980.94	10.44	8434.66	10.44	8827.62	10.44	9230.14	10.44	9829.39	10.44	10205.6
10.46	9115.18	10.46	8373.03	10.46	8806.27	10.46	9349.51	10.46	9652.42	10.46	10409.1
10.48	9133.3	10.48	8569.11	10.48	8690.41	10.48	9511.16	10.48	9926.72	10.48	10314.4
10.5	9016.56	10.5	8419.16	10.5	8777.74	10.5	9321.33	10.5	9863.75	10.5	10275.6
10.52	9062.04	10.52	8374.86	10.52	8938.86	10.52	9442.26	10.52	9651.75	10.52	10236.4
10.54	9162.22	10.54	8578.43	10.54	8684.77	10.54	9208.42	10.54	9639.82	10.54	10357.1
10.56	9366.31	10.56	8299.38	10.56	8830.14	10.56	9343.81	10.56	9769.21	10.56	10453.9
10.58	9457.59	10.58	8526.6	10.58	8631.48	10.58	9455.89	10.58	9995.85	10.58	10532.1
10.6	9477.31	10.6	8719.04	10.6	8661.56	10.6	9372.59	10.6	9931.02	10.6	10476.1
10.62	9290.89	10.62	8656.9	10.62	8969.79	10.62	9527.68	10.62	9768.77	10.62	10333.5
10.64	9420.72	10.64	8467.77	10.64	8803.59	10.64	9504.34	10.64	9947.67	10.64	10354
10.66	9456.76	10.66	8741.86	10.66	9008.01	10.66	9592.99	10.66	9979.77	10.66	10693.3
10.68	9652.56	10.68	8434.23	10.68	8832.71	10.68	9484.93	10.68	9876.68	10.68	10619.1
10.7	9559.22	10.7	8794.31	10.7	8875.54	10.7	9518.77	10.7	9858.92	10.7	10280.3
10.72	9459.65	10.72	8624.62	10.72	9071.01	10.72	9560.06	10.72	9967.29	10.72	10784.4
10.74	9475.09	10.74	8449.67	10.74	8858.2	10.74	9756.37	10.74	10083.1	10.74	10558.8
10.76	9750.61	10.76	8618.81	10.76	8994.47	10.76	9437.74	10.76	10048.3	10.76	10771.1
10.78	9830.17	10.78	8508.7	10.78	9022.82	10.78	9439.77	10.78	10203.1	10.78	11033.5
10.8	9498.92	10.8	8645.4	10.8	9014.6	10.8	9586.14	10.8	10209.9	10.8	10665
10.82	9465.69	10.82	8670.48	10.82	9088.47	10.82	9730	10.82	10382.9	10.82	10864.1
10.84	9739.06	10.84	8993.59	10.84	8956.54	10.84	9901.24	10.84	10220.3	10.84	10715.4
10.86	9555.94	10.86	8898.1	10.86	9063.9	10.86	9844.38	10.86	10162.1	10.86	10731.7
10.88	9834.22	10.88	8842.36	10.88	9016.48	10.88	9823.14	10.88	10056.4	10.88	11166.2
10.9	10073.5	10.9	8907.63	10.9	9253.97	10.9	9708.44	10.9	10268.5	10.9	10910.2
10.92	9590.42	10.92	8996.1	10.92	9066.54	10.92	9704.68	10.92	10439.3	10.92	10980.5
10.94	9912.4	10.94	8899.08	10.94	8944.58	10.94	9909.03	10.94	10153.1	10.94	10838.3
10.96	10065.7	10.96	8750.37	10.96	9010.21	10.96	9767.96	10.96	10332.9	10.96	11261.7
10.98	9871.88	10.98	9222.78	10.98	9178.06	10.98	9816.13	10.98	10096.2	10.98	10884
11	10004.7	11	8901.77	11	9234.77	11	9697.06	11	10305.6	11	10834.9
11.02	10193.9	11.02	8955.75	11.02	9190.05	11.02	9956.95	11.02	10447.5	11.02	11199.6
11.04	10261	11.04	9075.95	11.04	9157.98	11.04	9948.91	11.04	10460.1	11.04	11078.8
11.06	10084.7	11.06	9000.61	11.06	9285.42	11.06	10007.1	11.06	10162	11.06	11177.2
11.08	10217.2	11.08	9133.24	11.08	9188.12	11.08	10040	11.08	10316.9	11.08	11362.6
11.1	10143	11.1	9018.59	11.1	9407.81	11.1	10021.1	11.1	10408.1	11.1	11223.9
11.12	10240.9	11.12	9271.71	11.12	9508.93	11.12	10149.9	11.12	10471.9	11.12	11205.7
11.14	10460.9	11.14	9420.71	11.14	9308.1	11.14	9981.84	11.14	10461.8	11.14	11503
11.16	10440.1	11.16	9406.93	11.16	9055.17	11.16	9804.99	11.16	10394.8	11.16	11289.1
11.18	10666.9	11.18	9121.44	11.18	9297.33	11.18	9964.09	11.18	10360.9	11.18	11342.6
11.2	10282.9	11.2	9197.98	11.2	9488.11	11.2	9990.7	11.2	10579.1	11.2	11303.9
11.22	10372	11.22	9167.06	11.22	9134.36	11.22	10027.7	11.22	10311.9	11.22	11249.3
11.24	10544.8	11.24	9056.87	11.24	9453.72	11.24	10254.4	11.24	10451.6	11.24	11554
11.26	10528.6	11.26	9335.46	11.26	9592	11.26	10099.8	11.26	10507	11.26	11425.7
11.28	10513.9	11.28	9489.56	11.28	9564.34	11.28	10160.8	11.28	10508.3	11.28	11482.6
11.3	10540.9	11.3	9336.14	11.3	9628.72	11.3	10286.5	11.3	10716.6	11.3	11483.1
11.32	10772	11.32	9222.15	11.32	9650.97	11.32	10266.7	11.32	10487.4	11.32	11536.5
11.34	10918.6	11.34	9571.33	11.34	9470.7	11.34	10355.1	11.34	10645.2	11.34	11713.7
11.36	10769.3	11.36	9422.12	11.36	9477.77	11.36	10168.2	11.36	10468.2	11.36	11521.7
11.38	10624	11.38	9306.56	11.38	9642.31	11.38	10030.1	11.38	10668.8	11.38	11651.3
11.4	10834	11.4	9511.93	11.4	9825.64	11.4	10359.3	11.4	10490.2	11.4	11610.6
11.42	10885.6	11.42	9523.98	11.42	9727.51	11.42	10008.2	11.42	10647.7	11.42	11568.4
11.44	10833.7	11.44	9445.82	11.44	9656	11.44	10037.9	11.44	11043.4	11.44	11538.9
11.46	10946.2	11.46	9599.38	11.46	9709.15	11.46	10076.7	11.46	10807	11.46	11648.5
11.48	10651.1	11.48	9646.38	11.48	9659.92	11.48	10393.6	11.48	10864	11.48	11744.9
11.5	10912.1	11.5	9682.05	11.5	9523.04	11.5	10341.1	11.5	10720.6	11.5	11797.8
11.52	10788.5	11.52	9658.78	11.52	9448.39	11.52	10588	11.52	10889.1	11.52	11790
11.54	11007.8	11.54	9571.23	11.54	9710.3	11.54	10547	11.54	10834.2	11.54	11673.2
11.56	10896.9	11.56	9409.45	11.56	9821.64	11.56	10474.1	11.56	10658.3	11.56	11731.5
11.58	10904.5	11.58	9436.95	11.58	9776.33	11.58	10168.4	11.58	10757.9	11.58	11874.7
11.6	11038.7	11.6	9587.3	11.6	9784.86	11.6	10506.4	11.6	10890.7	11.6	11871
11.62	11035	11.62	9523.23	11.62	9667.22	11.62	10262.4	11.62	10917.2	11.62	11652
11.64	10893.9	11.64	9490.97	11.64	9724.92	11.64	10308.2	11.64	10901.8	11.64	11903.5
11.66	11437.1	11.66	9744.01	11.66	9843.96	11.66	10575.5	11.66	11028.2	11.66	11894.8
11.68	10987.8	11.68	9791.93	11.68	9833.32	11.68	10295.7	11.68	11025.1	11.68	11857.1
11.7	11157.9	11.7	9773.89	11.7	9837.15	11.7	10450.8	11.7	10746.9	11.7	11704.4
11.72	11339.2	11.72	9797.8	11.72	9647.93	11.72	10449.5	11.72	10876.9	11.72	11933.4
11.74	11249.4	11.74	9794.42	11.74	9598.5	11.74	10429.2	11.74	10880.3	11.74	11711.1
11.76	11288	11.76	9794.56	11.76	10049.1	11.76	10352.6	11.76	10822.2	11.76	11693.4
11.78	11308.6	11.78	9879.1	11.78	9702.71	11.78	10735.6	11.78	10965.4	11.78	11952.5
11.8	11376.5	11.8	9615.02	11.8	9631.07	11.8	10431.1	11.8	11009.4	11.8	12098.5
11.82	11150.8	11.82	9731.87	11.82	9763.19	11.82	10669.4	11.82	10987	11.82	12100.8
11.84	11319.6	11.84	9796.96	11.84	9807.9	11.84	10311.4	11.84	10937	11.84	12083.6
11.86	11302.6	11.86	9903.12	11.86	9821.05	11.86	10630.9	11.86	11019.4	11.86	12236.4
11.88	11401.4	11.88	9855.51	11.88	10014.9	11.88	10649.3	11.88	10873	11.88	11914.3
11.9	11323.1	11.9	9989.29	11.9	9960.91	11.9	10401.1	11.9	10965	11.9	12135.4
11.92	11284.2	11.92	9915.02	11.92	10003	11.92	10575.9	11.92	11195.2	11.92	11914.9
11.94	11150.3	11.94	9602.21	11.94	9951.02	11.94	10422.9	11.94	11015.2	11.94	12106.8
11.96	11439.6	11.96	9694.31	11.96	10207.3	11.96	10446.5	11.96	10891.8	11.96	12029.8
11.98	11366.3	11.98	9775.5	11.98	9962.74	11.98	10348.7	11.98	10848.3	11.98	11973.4
12	11330.7	12	9885.97	12	9934.81	12	10295.6	12	10950.6	12	12308.5
12.02	11547.6	12.02	9971.29	12.02	9782.37	12.02	10317.5	12.02	11113.6	12.02	12132.4
12.04	11236.4	12.04	9802.94	12.04	9695.64	12.04	10320.7	12.04	10871.9	12.04	12070.9
12.06	11644.7	12.06	9779.16	12.06	9711.19	12.06	10530.2	12.06	11038.2	12.06	12076.6
12.08	11580.5	12.08	9741.75	12.08	9829.43	12.08	10510.5	12.08	10862	12.08	11991.6
12.1	11508.9	12.1	9993.3	12.1	9824	12.1	10573.2	12.1	11067.3	12.1	12089.5
12.12	11497.4	12.12	9940.9	12.12	9972.6	12.12	10571.4	12.12	11130	12.12	12256.5
12.14	11633.5	12.14	9998.85	12.14	9799.08	12.14	10397.9	12.14	11130.5	12.14	12100.4
12.16	11591.6	12.16	10048.4	12.16	9773.72	12.16	10538.6	12.16	11166.9	12.16	11883.7
12.18	11380.9	12.18	9922.13	12.18	10032.1	12.18	10331.7	12.18	11043.2	12.18	12089.9
12.2	11601.7	12.2	9891.59	12.2	10073.3	12.2	10506	12.2	10964.9	12.2	12204
12.22	11787.1	12.22	9896.6	12.22	9915.3	12.22	10474.8	12.22	11199.9	12.22	12147.9
12.24	11644.2	12.24	9913.28	12.24	9939.5	12.24	10473.6	12.24	11082.1	12.24	12156.2
12.26	11559.2	12.26	10208.6	12.26	9901.23	12.26	10616.2	12.26	11116	12.26	11799
12.28	11446.6	12.28	9902.28	12.28	9935.43	12.28	10748.1	12.28	11022.3	12.28	11979.9
12.3	11642.6	12.3	9837.88	12.3	10013.8	12.3	10464.3	12.3	10978.7	12.3	12404.3
12.32	11791.8	12.32	10093.8	12.32	10157	12.32	10713	12.32	11086.7	12.32	12138.8
12.34	11603.4	12.34	9976.42	12.34	10149.9	12.34	10665	12.34	11121.8	12.34	12189.2
12.36	11601.6	12.36	9878.26	12.36	9994.05	12.36	10664.2	12.36	11208.4	12.36	12187.8
12.38	11781.5	12.38	10327.7	12.38	9959.01	12.38	10808.2	12.38	11111.8	12.38	12349.9
12.4	11764.9	12.4	10037.1	12.4	10164.3	12.4	10552.3	12.4	11244.2	12.4	12287.1
12.42	11880.6	12.42	10096	12.42	10133.8	12.42	10665.7	12.42	11133.2	12.42	12381.7
12.44	11808.4	12.44	10107.2	12.44	10171	12.44	10654.3	12.44	10982.4	12.44	12234.3
12.46	11951.6	12.46	10161.5	12.46	10021.2	12.46	10660.3	12.46	10998.6	12.46	12352.5
12.48	11772.5	12.48	10208.3	12.48	10154	12.48	10616.3	12.48	11316.9	12.48	12322.4
12.5	12043.8	12.5	10080.8	12.5	9969.14	12.5	10570.1	12.5	11301.2	12.5	12254.7
12.52	11855.8	12.52	10077.5	12.52	10295.1	12.52	10722.7	12.52	11051.8	12.52	12351.6
12.54	12107	12.54	9807.55	12.54	10045.3	12.54	10751.6	12.54	11136.6	12.54	12180.3
12.56	11825.5	12.56	10106.3	12.56	10204.8	12.56	10729.6	12.56	11247.2	12.56	12330.8
12.58	12026.6	12.58	10211.4	12.58	10207.9	12.58	10525.3	12.58	11348.1	12.58	12027.8
12.6	11959.3	12.6	10169.9	12.6	10218.7	12.6	10804.5	12.6	11257.5	12.6	12222
12.62	11838	12.62	10260.9	12.62	10157.7	12.62	10883.9	12.62	11527.7	12.62	12493.6
12.64	12066.3	12.64	10409	12.64	10121.2	12.64	10896.9	12.64	11377.1	12.64	12214.7
12.66	12136.1	12.66	10169.2	12.66	10187.9	12.66	10714.4	12.66	11427.5	12.66	12536.1
12.68	12052.9	12.68	10383.6	12.68	10351.1	12.68	10842.3	12.68	11360.5	12.68	12190.8
12.7	11985.9	12.7	10542	12.7	10173.9	12.7	10877.7	12.7	11226.8	12.7	12209.9
12.72	12285.9	12.72	10439	12.72	10194.6	12.72	10748.5	12.72	11341.8	12.72	12197.1
12.74	12299.4	12.74	10367.5	12.74	10503.7	12.74	10879.6	12.74	11254.4	12.74	12352.3
12.76	12273.6	12.76	10462.5	12.76	10660.8	12.76	10973	12.76	11189	12.76	12532.4
12.78	12530.1	12.78	10409.9	12.78	10225.7	12.78	10768.8	12.78	11279.4	12.78	11963.9
12.8	12004.7	12.8	10546.8	12.8	10326.6	12.8	10742.6	12.8	11252.9	12.8	12534.4
12.82	12299.5	12.82	10594.4	12.82	10503.4	12.82	10905.8	12.82	11492.7	12.82	12295.7
12.84	12202.1	12.84	10625.9	12.84	10431.7	12.84	11022.6	12.84	11131.7	12.84	12236
12.86	12451.1	12.86	10501.5	12.86	10465.8	12.86	10807.1	12.86	11344.1	12.86	12424.4
12.88	12522.1	12.88	10726.9	12.88	10588.3	12.88	11195.8	12.88	11314.3	12.88	12544.1
12.9	12298.5	12.9	10676.2	12.9	10237.3	12.9	10763.7	12.9	11400.9	12.9	12160.7
12.92	12606.8	12.92	10409.3	12.92	10652.8	12.92	11021.4	12.92	11495.3	12.92	12374.4
12.94	12625.4	12.94	10691.2	12.94	10532.5	12.94	10811.5	12.94	11461.3	12.94	12247
12.96	12618.8	12.96	10785.8	12.96	10635.8	12.96	10867.2	12.96	11438.9	12.96	12349.1
12.98	12661.7	12.98	10681.1	12.98	10546.9	12.98	10941.7	12.98	11205.8	12.98	12565
13	12771.7	13	10478.2	13	10591.9	13	10789	13	11423.2	13	12274.2
13.02	12839	13.02	10737.1	13.02	10643	13.02	11151.1	13.02	11610.8	13.02	12289.4
13.04	12554	13.04	10768.4	13.04	10862.8	13.04	11118.3	13.04	11425.3	13.04	12177.4
13.06	12617.7	13.06	10719.6	13.06	10694.4	13.06	11079.6	13.06	11479.8	13.06	12275.3
13.08	13035.3	13.08	10731.9	13.08	10648.7	13.08	11136.7	13.08	11478.6	13.08	12092.3
13.1	12667.2	13.1	10782	13.1	11034.5	13.1	11319	13.1	11695.2	13.1	12136.9
13.12	12646.4	13.12	10905.7	13.12	10621.1	13.12	11218.8	13.12	11356.7	13.12	12261.3
13.14	12764.3	13.14	10837.4	13.14	10887.5	13.14	11136.1	13.14	11633.7	13.14	12563.6
13.16	12872.6	13.16	11036.9	13.16	10878.7	13.16	11259.1	13.16	11542.5	13.16	12641.6
13.18	13265.6	13.18	11065.6	13.18	10924.4	13.18	11330.1	13.18	11565.4	13.18	12341
13.2	13177.9	13.2	11160.4	13.2	10801.9	13.2	11104.5	13.2	11643.9	13.2	12515
13.22	13107.6	13.22	11272.1	13.22	10785.5	13.22	11036.9	13.22	11624.1	13.22	12470.7
13.24	13275	13.24	11143.1	13.24	11131	13.24	11169.5	13.24	11708	13.24	12212.3
13.26	13051.6	13.26	11339	13.26	10970.7	13.26	11207.8	13.26	11657.7	13.26	12310.2
13.28	13163	13.28	11671.1	13.28	11018.3	13.28	11530.6	13.28	11806	13.28	12465.9
13.3	13059.8	13.3	11311.9	13.3	10892	13.3	11269.2	13.3	11836.2	13.3	12393.6
13.32	13064.1	13.32	11415.6	13.32	10958.7	13.32	11237.8	13.32	11570.9	13.32	12473.9
13.34	13540.3	13.34	11113.7	13.34	11308.5	13.34	11308.3	13.34	11854.5	13.34	12536
13.36	13608.3	13.36	11240.8	13.36	11054.3	13.36	11293.1	13.36	11865.2	13.36	12569.8
13.38	13515.9	13.38	11137.4	13.38	11199.9	13.38	11501.2	13.38	11756	13.38	12392.4
13.4	13304	13.4	11179	13.4	11157.6	13.4	11678	13.4	11501.1	13.4	12172.1
13.42	13593.1	13.42	11195.3	13.42	11294.1	13.42	11572.3	13.42	11723.5	13.42	12534.7
13.44	13532.3	13.44	11391.5	13.44	11219.5	13.44	11542.4	13.44	11920.1	13.44	12367.8
13.46	13672.8	13.46	11235.4	13.46	11175.8	13.46	11581.6	13.46	11995.5	13.46	12158.9
13.48	13324.3	13.48	11509.5	13.48	11385.8	13.48	11457.2	13.48	11705	13.48	12296.4
13.5	13553.2	13.5	11267.1	13.5	11357.5	13.5	11651.8	13.5	11683.7	13.5	12511
13.52	13540.7	13.52	11700.2	13.52	11373	13.52	11649.1	13.52	11893.6	13.52	12442.6
13.54	13712.8	13.54	11649.9	13.54	11472.1	13.54	11613.7	13.54	11807.4	13.54	12329.1
13.56	13821.3	13.56	11267.5	13.56	11233.4	13.56	11567.5	13.56	11991.3	13.56	12515.8
13.58	13812	13.58	11503.8	13.58	11481.9	13.58	11817.3	13.58	12454.6	13.58	12468.8
13.6	13722.4	13.6	11630.9	13.6	11535.5	13.6	12056.1	13.6	11910.5	13.6	12415.2
13.62	14397.9	13.62	11646.9	13.62	11601	13.62	11592.9	13.62	12271	13.62	12381.5
13.64	13930.4	13.64	11736.3	13.64	11377.4	13.64	11816.7	13.64	11965.3	13.64	12304.9
13.66	13820.4	13.66	11706.1	13.66	11506.4	13.66	11767.4	13.66	11974	13.66	12579.4
13.68	14280	13.68	11900.1	13.68	11923.3	13.68	11680.2	13.68	12109.9	13.68	12462.9
13.7	14305	13.7	12091.4	13.7	11747.5	13.7	11850.2	13.7	12197.5	13.7	12412.1
13.72	14463	13.72	11733.1	13.72	11615.9	13.72	11988.7	13.72	12258.7	13.72	12409.7
13.74	14138	13.74	11742.9	13.74	11759.8	13.74	11723.4	13.74	12297.2	13.74	12444
13.76	14443.3	13.76	12195.5	13.76	11803.6	13.76	12262.2	13.76	12496.7	13.76	12806.3
13.78	14267.6	13.78	11999.4	13.78	11699.1	13.78	11866.2	13.78	12187.3	13.78	12559.7
13.8	14494.3	13.8	12122.6	13.8	11694.5	13.8	12048.8	13.8	12167.8	13.8	12503.8
13.82	14475.9	13.82	12488	13.82	11890	13.82	11692	13.82	12284.8	13.82	12563.8
13.84	14605.4	13.84	12341.5	13.84	11875.1	13.84	12166.8	13.84	12288.2	13.84	12711.7
13.86	14543.1	13.86	12168.6	13.86	11836.5	13.86	11823	13.86	12164.4	13.86	12602.4
13.88	14639.5	13.88	12452.8	13.88	11976.1	13.88	12191.1	13.88	12022.3	13.88	12688.3
13.9	14783.6	13.9	12228.8	13.9	11923.2	13.9	11926.6	13.9	12511.1	13.9	12650.3
13.92	14567.2	13.92	12394.1	13.92	11894.1	13.92	12127.2	13.92	12199.7	13.92	12454
13.94	14691	13.94	12458.4	13.94	12039	13.94	12282.8	13.94	12318.3	13.94	12666.2
13.96	14856.8	13.96	12413	13.96	12022.2	13.96	12163.3	13.96	12284.7	13.96	12764.1
13.98	14915	13.98	12585	13.98	12114	13.98	12295.2	13.98	12246.3	13.98	12409.8
14	14919	14	12368.8	14	11829.7	14	12205.4	14	12269.9	14	12951.3
14.02	15070.6	14.02	12536.8	14.02	12134.4	14.02	11976.8	14.02	12494.1	14.02	12822.1
14.04	15175	14.04	12559.9	14.04	12137.4	14.04	12279.3	14.04	12737.9	14.04	12988.1
14.06	15170.7	14.06	12832.5	14.06	12361.2	14.06	12346.2	14.06	12345.7	14.06	12897.1
14.08	15303.9	14.08	12737.7	14.08	12342.6	14.08	12535	14.08	12749	14.08	12571.5
14.1	15259.4	14.1	12796.3	14.1	12318	14.1	12312.1	14.1	12603.6	14.1	12595.7
14.12	15362.5	14.12	12880.6	14.12	12378	14.12	12308.3	14.12	12525.5	14.12	12645.2
14.14	15325.3	14.14	13013.1	14.14	12770.6	14.14	12524.8	14.14	12408.4	14.14	12981.6
14.16	15485.7	14.16	12985.8	14.16	12520.4	14.16	12414.6	14.16	12881.2	14.16	13066
14.18	15808.2	14.18	13036.8	14.18	12627	14.18	12507.3	14.18	12582.9	14.18	12701.1
14.2	15386.6	14.2	13353.8	14.2	12482	14.2	12460.6	14.2	12598.2	14.2	12932
14.22	15744.1	14.22	13215.5	14.22	12700.8	14.22	12607.4	14.22	12793.4	14.22	12658
14.24	15350.1	14.24	13080.9	14.24	12683.3	14.24	12751.6	14.24	12834.6	14.24	12975.9
14.26	15948.9	14.26	13381	14.26	12582.6	14.26	12624.4	14.26	12876.2	14.26	13052.3
14.28	15819.9	14.28	13257.2	14.28	12691.9	14.28	12855.4	14.28	12908.7	14.28	12886.1
14.3	16098.8	14.3	13222.9	14.3	12624.3	14.3	12855.2	14.3	12769	14.3	12820.7
14.32	15840.4	14.32	13204.3	14.32	12827.7	14.32	12766.8	14.32	12704	14.32	12520.8
14.34	15969	14.34	13415.6	14.34	12882.9	14.34	12834.2	14.34	12714.6	14.34	13072.1
14.36	16272.1	14.36	13442	14.36	12831.6	14.36	12967.3	14.36	12742.4	14.36	12583.5
14.38	16390	14.38	13425.8	14.38	12583.1	14.38	12807.6	14.38	12675.6	14.38	12906.2
14.4	16415.1	14.4	13467.5	14.4	13034.6	14.4	12836.8	14.4	12897.5	14.4	12991
14.42	16605.1	14.42	13506.8	14.42	12806.3	14.42	12960.8	14.42	12690.1	14.42	12873.5
14.44	16569.2	14.44	13890.2	14.44	13003.3	14.44	13051.3	14.44	12982	14.44	13091.7
14.46	16366	14.46	13572.3	14.46	13281.7	14.46	13032.3	14.46	12978	14.46	12921.8
14.48	16452.1	14.48	13962.7	14.48	13005	14.48	13037	14.48	13217.5	14.48	13124.3
14.5	16807.5	14.5	14131.6	14.5	13177.9	14.5	13152.8	14.5	13138.1	14.5	13025.5
14.52	16748.5	14.52	13836.9	14.52	13349.6	14.52	13287.5	14.52	13162.4	14.52	12717.8
14.54	16786.3	14.54	13721.3	14.54	13152.3	14.54	13154	14.54	12868.3	14.54	12825.9
14.56	17045.2	14.56	13966.7	14.56	13179.3	14.56	13172.1	14.56	13386	14.56	13103.7
14.58	16741.5	14.58	14099.9	14.58	13437.7	14.58	13135.5	14.58	13290.3	14.58	13053.7
14.6	17332.1	14.6	14063.4	14.6	13305.7	14.6	13290.4	14.6	13345.6	14.6	13248.9
14.62	17075.7	14.62	14313.2	14.62	13372.4	14.62	13352.2	14.62	13175.7	14.62	13160.6
14.64	17502.9	14.64	14315.5	14.64	13430.1	14.64	13306.3	14.64	13184.9	14.64	13177.5
14.66	17168.1	14.66	14312.8	14.66	13743.7	14.66	13493.5	14.66	13290.8	14.66	12953.4
14.68	17531.6	14.68	14553.9	14.68	13415.1	14.68	13649.4	14.68	13494.7	14.68	13048.4
14.7	17612.7	14.7	14303.3	14.7	13682.1	14.7	13342	14.7	13289.6	14.7	13283.9
14.72	17657.6	14.72	14475	14.72	13466.1	14.72	13479.5	14.72	13455.9	14.72	13087.7
14.74	17596.7	14.74	14261.8	14.74	13650.8	14.74	13486.9	14.74	13609.2	14.74	13077.6
14.76	17423.8	14.76	14532.5	14.76	13890.1	14.76	13802.7	14.76	13682.1	14.76	13420.4
14.78	17561.6	14.78	14604.1	14.78	13955	14.78	13547.9	14.78	13457.7	14.78	13417.5
14.8	17835.5	14.8	14831.7	14.8	13920.1	14.8	13651.4	14.8	13534.7	14.8	13456.3
14.82	17649.4	14.82	14854.6	14.82	14127.8	14.82	13769.6	14.82	13841.4	14.82	13433.7
14.84	17894.8	14.84	15066.7	14.84	14134	14.84	13584.9	14.84	13375.7	14.84	13378.7
14.86	17555.8	14.86	14728.3	14.86	13866.7	14.86	13830.8	14.86	13713.7	14.86	13602.9
14.88	18044.8	14.88	14835.3	14.88	14007.9	14.88	13882.4	14.88	13699.4	14.88	13541.2
14.9	18296.5	14.9	14906.9	14.9	14209.4	14.9	13924.2	14.9	13696.1	14.9	13526
14.92	18390.5	14.92	14904.7	14.92	14016.9	14.92	14041.6	14.92	13711.6	14.92	13515.6
14.94	18426	14.94	15292.8	14.94	14283.6	14.94	14214.2	14.94	13630	14.94	13586.1
14.96	18665	14.96	15508.9	14.96	14462.5	14.96	13879.2	14.96	13739.2	14.96	13640.7
14.98	18181.3	14.98	15411.8	14.98	14464.8	14.98	14225.1	14.98	14003.8	14.98	13555.9
15	18788.1	15	15475.9	15	14259.5	15	14357.5	15	13963.4	15	13769.7
15.02	19085.5	15.02	15472.5	15.02	14561.4	15.02	14117.3	15.02	13766.1	15.02	13659.1
15.04	18940.6	15.04	15499.7	15.04	14780.7	15.04	14348.8	15.04	14059.2	15.04	13656.2
15.06	18711	15.06	15554.5	15.06	14900	15.06	14133.5	15.06	14096.6	15.06	13594.6
15.08	18743	15.08	15476.7	15.08	14667.4	15.08	14321.3	15.08	13875	15.08	13497.1
15.1	19171.4	15.1	15542.5	15.1	14957.3	15.1	14459.4	15.1	14308.8	15.1	13845
15.12	18978.5	15.12	15898	15.12	14567.9	15.12	14128.5	15.12	14303.6	15.12	13568
15.14	19246.8	15.14	15694	15.14	14693.7	15.14	14284.2	15.14	14242.1	15.14	13557.2
15.16	19497.1	15.16	16273.4	15.16	14819.4	15.16	14756.9	15.16	14024.3	15.16	13906.2
15.18	19657.6	15.18	16155	15.18	14699.4	15.18	14765.8	15.18	14331.7	15.18	14160
15.2	19232.8	15.2	15962.8	15.2	15042.2	15.2	14788.9	15.2	14241.1	15.2	13598.1
15.22	19524.7	15.22	16316.3	15.22	15113.3	15.22	14844.9	15.22	14290.7	15.22	13902.8
15.24	19221	15.24	16280	15.24	15307.4	15.24	14507.8	15.24	14008.9	15.24	13820.9
15.26	19819.8	15.26	16328.9	15.26	15321	15.26	14872.6	15.26	14209	15.26	13955.6
15.28	19977.6	15.28	16149.1	15.28	15210.2	15.28	14896.8	15.28	14283.7	15.28	14053.8
15.3	19737.6	15.3	16509.2	15.3	15524.2	15.3	14961.5	15.3	14433.6	15.3	13748.5
15.32	19849.2	15.32	16599.9	15.32	15466.9	15.32	14847.4	15.32	14587.5	15.32	13748
15.34	19755.5	15.34	16720.1	15.34	15293.8	15.34	15238.8	15.34	14691	15.34	14022.2
15.36	19944.3	15.36	16661.8	15.36	15349.6	15.36	14993.1	15.36	14595.9	15.36	13848.3
15.38	20336.4	15.38	16702.3	15.38	15342.4	15.38	15172.2	15.38	14708.6	15.38	13870.6
15.4	20064.9	15.4	16534.4	15.4	15616.1	15.4	15301.6	15.4	14974.7	15.4	13897.8
15.42	20520.6	15.42	16856.1	15.42	15512.3	15.42	15243.6	15.42	14652.6	15.42	14090.2
15.44	20634.4	15.44	17021.2	15.44	15794.1	15.44	15534.8	15.44	15048.7	15.44	14041
15.46	20534.5	15.46	17100.7	15.46	15768.6	15.46	15361	15.46	14713.5	15.46	13931.2
15.48	20526.7	15.48	16969	15.48	15818.3	15.48	15521.7	15.48	15056.7	15.48	14098.8
15.5	21073.9	15.5	17424.7	15.5	15839.2	15.5	15455	15.5	14801.4	15.5	14272.4
15.52	21073.9	15.52	17161.6	15.52	15786.9	15.52	15400.7	15.52	15027.2	15.52	14132.2
15.54	21145.3	15.54	17151	15.54	16065	15.54	15797.1	15.54	15015.2	15.54	14399.1
15.56	21476.5	15.56	17191.2	15.56	15999.3	15.56	15683	15.56	15110.4	15.56	14468.1
15.58	21120.3	15.58	17622.9	15.58	16053.5	15.58	16061.7	15.58	15274.3	15.58	14191
15.6	20952.8	15.6	17495.8	15.6	16317.6	15.6	15651.8	15.6	15152.3	15.6	14378.1
15.62	21603.6	15.62	17963.3	15.62	16420.5	15.62	15713.2	15.62	15082.1	15.62	14361.5
15.64	21583.1	15.64	17801.4	15.64	16320.6	15.64	16044.6	15.64	15154.5	15.64	14714.3
15.66	21557.3	15.66	17749.8	15.66	16754.2	15.66	16109.8	15.66	15522.3	15.66	14316.5
15.68	21661.5	15.68	17913.3	15.68	16246.3	15.68	15933	15.68	15275.8	15.68	14509.8
15.7	21535.3	15.7	17949.6	15.7	16602.9	15.7	16291.9	15.7	15450.2	15.7	14776.8
15.72	21963.9	15.72	18203.8	15.72	16570	15.72	16057.2	15.72	15373.4	15.72	14629.2
15.74	21972.6	15.74	18291.9	15.74	16703.5	15.74	16341.8	15.74	15775.8	15.74	14457.1
15.76	22154.1	15.76	18181.6	15.76	16661.9	15.76	16181.9	15.76	15471.5	15.76	14860.5
15.78	22427.8	15.78	18495.8	15.78	16630.2	15.78	16348.5	15.78	15473.9	15.78	14840
15.8	22437.1	15.8	18581.1	15.8	16869.5	15.8	16716.3	15.8	15584.7	15.8	14750
15.82	21951.5	15.82	18355.7	15.82	16788.1	15.82	16370.6	15.82	15528.9	15.82	14721.1
15.84	22892.7	15.84	18743.6	15.84	17112.8	15.84	16579	15.84	15904.5	15.84	14989.8
15.86	22583.8	15.86	18847.6	15.86	17237.5	15.86	16471.8	15.86	16001.3	15.86	14829.7
15.88	22844.4	15.88	18775.6	15.88	17579.2	15.88	16775.5	15.88	16095.2	15.88	15112.5
15.9	23159.5	15.9	19122.9	15.9	17343.3	15.9	16699	15.9	16192	15.9	15029.8
15.92	23165.2	15.92	18923.9	15.92	17400.9	15.92	16837.1	15.92	16079.4	15.92	15149.3
15.94	23340.6	15.94	19333.6	15.94	17610.1	15.94	16790.3	15.94	15888	15.94	14985.3
15.96	23372	15.96	19295.9	15.96	17452	15.96	17143.4	15.96	15923	15.96	15076.8
15.98	23710.2	15.98	19477.5	15.98	17761.8	15.98	16900.1	15.98	16105.9	15.98	14898.1
16	23380.6	16	19086.7	16	17871.7	16	16883.9	16	16470.3	16	15483.9
16.02	23671.1	16.02	19460.2	16.02	17833.9	16.02	17144.7	16.02	16249.7	16.02	15139.5
16.04	24096.2	16.04	19563.8	16.04	17762.4	16.04	16856.8	16.04	16532.4	16.04	15383.6
16.06	23887.8	16.06	20111.8	16.06	17699.8	16.06	17666	16.06	16522.8	16.06	15261.3
16.08	24043.8	16.08	20019.6	16.08	17918	16.08	17222.6	16.08	16543.5	16.08	15341.5
16.1	24168.8	16.1	20100.6	16.1	18156.2	16.1	17271.4	16.1	16304.3	16.1	15403.6
16.12	24679.7	16.12	20124	16.12	18024.4	16.12	17625.5	16.12	16479	16.12	15568.4
16.14	24484.4	16.14	20102.3	16.14	18245.9	16.14	17603.4	16.14	17243.8	16.14	15587.8
16.16	24652.7	16.16	20597.4	16.16	18275.7	16.16	17625.3	16.16	16434.9	16.16	15673.2
16.18	24887.4	16.18	20495.5	16.18	18447.3	16.18	17802.6	16.18	16733.6	16.18	15589.7
16.2	25093.6	16.2	20332.9	16.2	18543.2	16.2	17717.7	16.2	16821.7	16.2	15577.3
16.22	24901.4	16.22	20629.1	16.22	18473	16.22	17761.3	16.22	16661.6	16.22	15844
16.24	25359.7	16.24	20687.3	16.24	18878.5	16.24	17927.8	16.24	16972.1	16.24	15514.4
16.26	25471.5	16.26	20780.7	16.26	18833.9	16.26	17795.8	16.26	16874.3	16.26	15642.5
16.28	25440.7	16.28	20870.3	16.28	19114.7	16.28	18102	16.28	17078.7	16.28	15757.4
16.3	25429.2	16.3	21255.9	16.3	18893.7	16.3	18638.6	16.3	17105.4	16.3	16116.9
16.32	25954.6	16.32	21300	16.32	19217.2	16.32	18598.9	16.32	17225.9	16.32	15985.5
16.34	25891.4	16.34	21156.3	16.34	19306.4	16.34	18187.4	16.34	17368.9	16.34	16242.3
16.36	25593.2	16.36	21417.4	16.36	19277.6	16.36	18616.6	16.36	17244.6	16.36	16457.8
16.38	26057.4	16.38	21602.2	16.38	19532.6	16.38	18688.1	16.38	17153.7	16.38	15872.7
16.4	26665.8	16.4	21731.2	16.4	19579.3	16.4	18923.6	16.4	17493.8	16.4	16360.9
16.42	26645.5	16.42	22036.6	16.42	19897.8	16.42	18739.8	16.42	17501.5	16.42	16182.6
16.44	26824.6	16.44	22063.8	16.44	19502.7	16.44	18948.9	16.44	17470.1	16.44	16442.2
16.46	26649.2	16.46	21977.4	16.46	19788.4	16.46	18878.5	16.46	17605.6	16.46	16300.2
16.48	26947.2	16.48	22322.2	16.48	19777.4	16.48	19025.5	16.48	18018.2	16.48	16444.5
16.5	27085.7	16.5	22521.3	16.5	19893.1	16.5	19262.8	16.5	17951.7	16.5	16399.6
16.52	27385.5	16.52	22419.1	16.52	20057.5	16.52	18968.3	16.52	17958	16.52	16785.1
16.54	27714.5	16.54	22556.9	16.54	20422.1	16.54	19636.6	16.54	18029.2	16.54	16298.5
16.56	27631.3	16.56	22671	16.56	20375.2	16.56	19595.1	16.56	18337.9	16.56	16525.4
16.58	28116.3	16.58	22860.1	16.58	20729.9	16.58	19318.7	16.58	17888.6	16.58	16580.8
16.6	27758.8	16.6	22900.6	16.6	20695.4	16.6	19489.4	16.6	18132.6	16.6	16862.9
16.62	28409.9	16.62	23050.7	16.62	20741.6	16.62	19693.5	16.62	18650.8	16.62	17175.8
16.64	28334.5	16.64	23258.4	16.64	20818.9	16.64	20068	16.64	18558.3	16.64	17039.4
16.66	28372.7	16.66	23108.5	16.66	21044.7	16.66	19658.7	16.66	18498.6	16.66	17223.9
16.68	28506.9	16.68	23715.3	16.68	21115.4	16.68	19795.4	16.68	18846.4	16.68	16956.3
16.7	29016.9	16.7	23783.5	16.7	21124	16.7	19921.8	16.7	18300.2	16.7	17289.4
16.72	29412.5	16.72	23908.6	16.72	21222.3	16.72	20343.9	16.72	18579.2	16.72	17212.8
16.74	29084.2	16.74	23996.4	16.74	21520	16.74	20453.9	16.74	18926.8	16.74	17489.4
16.76	29197.6	16.76	24197.9	16.76	21214.8	16.76	20091.1	16.76	18711.9	16.76	17612.3
16.78	29420.5	16.78	24280.2	16.78	21826	16.78	20862.8	16.78	18740	16.78	17515.6
16.8	29432.4	16.8	24324.9	16.8	21833.4	16.8	21126.4	16.8	18966.3	16.8	17171.3
16.82	30009.2	16.82	24409.3	16.82	21856.6	16.82	20733.6	16.82	19244.7	16.82	17662.9
16.84	30241.3	16.84	24733.2	16.84	21666.6	16.84	21097.8	16.84	19222.1	16.84	17598.8
16.86	30044.6	16.86	24781.5	16.86	22006.8	16.86	20810.3	16.86	19524	16.86	17801.3
16.88	30490.1	16.88	24897.9	16.88	22203.4	16.88	21170.9	16.88	19316.5	16.88	17717.3
16.9	30486.8	16.9	25227.3	16.9	21986	16.9	21200	16.9	19934	16.9	17919.7
16.92	31020.4	16.92	25103.1	16.92	22570.6	16.92	21284.4	16.92	19611.5	16.92	17741.5
16.94	31256	16.94	25650.9	16.94	22615.6	16.94	21243.8	16.94	19768.4	16.94	18006.4
16.96	31242.9	16.96	25268	16.96	22833.9	16.96	21607.3	16.96	19804.7	16.96	17766.6
16.98	31170.1	16.98	25939.9	16.98	23041.2	16.98	21386	16.98	19925.2	16.98	18037.7
17	31561.4	17	25871.8	17	22911.4	17	21724.6	17	19953.4	17	18048.8
17.02	31675.8	17.02	25889	17.02	23239.3	17.02	22157.7	17.02	19807	17.02	18183.8
17.04	31845.2	17.04	25863.2	17.04	23369.6	17.04	21905.8	17.04	20032.1	17.04	18244.5
17.06	32063.6	17.06	26523.7	17.06	23582.4	17.06	21850.1	17.06	20001.3	17.06	18382.4
17.08	32266.6	17.08	26269	17.08	23642.8	17.08	22454.1	17.08	20429.9	17.08	18619.2
17.1	32570	17.1	26410.2	17.1	23684.2	17.1	22155.6	17.1	20443.6	17.1	18687.1
17.12	32668.4	17.12	26607	17.12	23815.1	17.12	22340.1	17.12	20265.5	17.12	18850.9
17.14	32692.5	17.14	26661.3	17.14	23942.8	17.14	22661	17.14	20634.5	17.14	18658.6
17.16	33350.4	17.16	27305.3	17.16	23973.7	17.16	22271.7	17.16	20483.6	17.16	18744.6
17.18	33519.8	17.18	27085.4	17.18	24148.7	17.18	22502.2	17.18	21168.9	17.18	18718.6
17.2	33538.8	17.2	27482.7	17.2	24353.1	17.2	22956.1	17.2	21069.5	17.2	18729.2
17.22	33821.4	17.22	27437.8	17.22	24236.4	17.22	23196.3	17.22	21199.6	17.22	18847.1
17.24	33353.7	17.24	27771.2	17.24	24395.2	17.24	22567.9	17.24	21077.8	17.24	18997.8
17.26	34224.6	17.26	28127.8	17.26	24535	17.26	23058.4	17.26	21082.7	17.26	19278.7
17.28	34221.8	17.28	27885.3	17.28	24634.4	17.28	23180.5	17.28	21415.7	17.28	19442.9
17.3	34663.3	17.3	28110.9	17.3	24969.3	17.3	23755.3	17.3	21346.5	17.3	18984
17.32	34664.3	17.32	28111.5	17.32	24790.6	17.32	23412.1	17.32	21547.3	17.32	19441
17.34	35019.9	17.34	28570.1	17.34	25210.6	17.34	23507.1	17.34	21469.8	17.34	19392
17.36	35101.4	17.36	28942.9	17.36	25122.6	17.36	23942.2	17.36	22003.6	17.36	19418.2
17.38	35279.4	17.38	28408.4	17.38	25503.6	17.38	23855.6	17.38	22165.2	17.38	19552.1
17.4	35369.8	17.4	29315.7	17.4	25900.9	17.4	23894.1	17.4	21827.4	17.4	19354.2
17.42	36065.4	17.42	29101.3	17.42	25229.6	17.42	24235.7	17.42	22046.6	17.42	19486.7
17.44	36138.4	17.44	29310.5	17.44	25745.2	17.44	24534.1	17.44	22074.3	17.44	19855.6
17.46	36103	17.46	29707.1	17.46	26079.6	17.46	24653.9	17.46	22508.5	17.46	19768.7
17.48	36340.7	17.48	29275	17.48	26071.4	17.48	24453.8	17.48	22582.3	17.48	20153.9
17.5	36643.6	17.5	30053.6	17.5	26021	17.5	24605	17.5	22085.8	17.5	20147.5
17.52	36433.2	17.52	29793.2	17.52	26218.4	17.52	24648.6	17.52	22239.4	17.52	20125.1
17.54	37028.9	17.54	29720.3	17.54	26310.5	17.54	24369.9	17.54	22553.9	17.54	20154.3
17.56	37256.1	17.56	30159.2	17.56	26449.5	17.56	25333.4	17.56	22740	17.56	19898.6
17.58	37199.3	17.58	30491.8	17.58	26520.7	17.58	24671.4	17.58	22885	17.58	20087.4
17.6	37176.8	17.6	30683.2	17.6	26992.5	17.6	24911.6	17.6	23230.1	17.6	20167.2
17.62	37831.6	17.62	30705	17.62	26966.3	17.62	25006.8	17.62	22854.4	17.62	20170.3
17.64	37737.3	17.64	30716.1	17.64	27227.6	17.64	25409.6	17.64	23194.9	17.64	20541.6
17.66	37992	17.66	31030	17.66	26871.1	17.66	25383.2	17.66	23500.7	17.66	20536.5
17.68	38332.8	17.68	31189.6	17.68	27398.7	17.68	25647.1	17.68	23272.8	17.68	20384.1
17.7	39031.5	17.7	31798.4	17.7	27372.8	17.7	25772.6	17.7	23467.1	17.7	20520.3
17.72	38489.3	17.72	31380.6	17.72	27947.1	17.72	25909	17.72	23466.8	17.72	20677.1
17.74	38755.6	17.74	31631.6	17.74	27412	17.74	26141.3	17.74	23317.8	17.74	20782.4
17.76	39161.6	17.76	31505.3	17.76	27708.3	17.76	26030.7	17.76	23704.5	17.76	20771.2
17.78	39063	17.78	31810.5	17.78	27912	17.78	26097.9	17.78	23602.6	17.78	20962.8
17.8	39448.7	17.8	31950.2	17.8	28308.2	17.8	26414.7	17.8	23789.1	17.8	20976.8
17.82	39498.4	17.82	32258.2	17.82	28027.3	17.82	26288.4	17.82	24006.2	17.82	21276
17.84	39601.5	17.84	32238.9	17.84	28814.7	17.84	26528.1	17.84	24362.8	17.84	20774
17.86	39743.6	17.86	32401.6	17.86	28632.5	17.86	26736.5	17.86	23757.9	17.86	21123.9
17.88	39999.6	17.88	32681.3	17.88	28892.8	17.88	26103.7	17.88	24376.5	17.88	21442
17.9	40101.7	17.9	33112.3	17.9	28694	17.9	26497.1	17.9	24130.8	17.9	21290
17.92	40098.9	17.92	32955.5	17.92	28843.8	17.92	26620.2	17.92	24295.1	17.92	21405.6
17.94	40874.6	17.94	32929	17.94	29043.3	17.94	27396.4	17.94	24436.3	17.94	21252.9
17.96	41021.2	17.96	33264.5	17.96	28946.5	17.96	26899.3	17.96	24504	17.96	21624.1
17.98	41035.5	17.98	33254.3	17.98	29255.5	17.98	27027	17.98	24389.3	17.98	21776.3
18	41643.9	18	33883.7	18	29674.5	18	27416.5	18	24712.8	18	21478.7
18.02	41288.5	18.02	33835.9	18.02	29696.7	18.02	27400.3	18.02	24805.2	18.02	21619.6
18.04	41674.5	18.04	33825	18.04	29570.2	18.04	27362.4	18.04	24729	18.04	21732.4
18.06	42043.9	18.06	34154.7	18.06	29816.2	18.06	27570.6	18.06	24887.5	18.06	21870.1
18.08	42514	18.08	34543	18.08	29751.4	18.08	27768.5	18.08	25179	18.08	21879.1
18.1	42201	18.1	34250.3	18.1	29863.9	18.1	27892.1	18.1	25006.8	18.1	21919.4
18.12	42034.3	18.12	34109.3	18.12	30413.7	18.12	27920.8	18.12	25605	18.12	22069.2
18.14	42892.7	18.14	34266.3	18.14	30069.9	18.14	28102.3	18.14	25147	18.14	22076.2
18.16	43091.1	18.16	34854	18.16	30620.8	18.16	28365.6	18.16	25310.6	18.16	22156.1
18.18	42748.6	18.18	34539.4	18.18	30619.9	18.18	28086.5	18.18	25426.9	18.18	22181.7
18.2	43149.8	18.2	35170.3	18.2	30694.2	18.2	28467.8	18.2	25494.5	18.2	22183.6
18.22	43135.4	18.22	35378.4	18.22	30868.5	18.22	28277.7	18.22	25489.3	18.22	21918.3
18.24	43375.7	18.24	35270.3	18.24	30721.7	18.24	28240.5	18.24	25744	18.24	22185.9
18.26	43835.3	18.26	35496.6	18.26	30556.6	18.26	28784	18.26	25616.7	18.26	22423.3
18.28	43489.7	18.28	35621	18.28	30962.2	18.28	28381.1	18.28	25854	18.28	22478.6
18.3	44028.6	18.3	35460.4	18.3	30815.1	18.3	28766.9	18.3	25773.4	18.3	22641.4
18.32	43668.2	18.32	35933.8	18.32	31225.9	18.32	28385.7	18.32	25462.1	18.32	22291.3
18.34	44040.2	18.34	35665.4	18.34	31609.3	18.34	28965.7	18.34	25865.7	18.34	22138.1
18.36	43756.9	18.36	36112.7	18.36	31272	18.36	29028.8	18.36	26317.2	18.36	22642.2
18.38	44116.7	18.38	36400.5	18.38	31646.2	18.38	29080.3	18.38	26715	18.38	22413.4
18.4	44611.9	18.4	36210.3	18.4	31620.5	18.4	29257.1	18.4	25806.5	18.4	22677.6
18.42	45062.8	18.42	36297.7	18.42	31653.9	18.42	28886.6	18.42	26146.7	18.42	22578.6
18.44	44708.8	18.44	36534.9	18.44	31794.7	18.44	29444.8	18.44	26446.4	18.44	22956.9
18.46	45281.4	18.46	36916.7	18.46	31641.8	18.46	29752.7	18.46	26446.3	18.46	22913.1
18.48	45362.5	18.48	36718.7	18.48	31885.2	18.48	29093	18.48	26473.9	18.48	22692.3
18.5	45815.2	18.5	37277.8	18.5	31929	18.5	29681.4	18.5	26838	18.5	22675.3
18.52	45507.4	18.52	36715.5	18.52	32052.7	18.52	29834.8	18.52	26933.8	18.52	23141.5
18.54	45453.7	18.54	37290.2	18.54	32073.4	18.54	29661.2	18.54	26911.8	18.54	23243.2
18.56	46054	18.56	37538.1	18.56	32202.4	18.56	29877.1	18.56	26534.9	18.56	23073.4
18.58	46088.5	18.58	37352	18.58	32176.9	18.58	29773	18.58	26905	18.58	23031.5
18.6	45826.7	18.6	37387.8	18.6	32127.7	18.6	30236.1	18.6	27234.6	18.6	23306
18.62	46423.4	18.62	37849.9	18.62	32310.1	18.62	29974.7	18.62	26606.8	18.62	22713
18.64	46187.3	18.64	37967.7	18.64	32227.2	18.64	30039.4	18.64	26963.4	18.64	22983.3
18.66	46725.6	18.66	37846.8	18.66	33056.4	18.66	30176.5	18.66	26859.9	18.66	22886.1
18.68	45760.1	18.68	37439.7	18.68	33197.5	18.68	30233.7	18.68	26920.8	18.68	23288.2
18.7	46753.9	18.7	37716.6	18.7	33172.2	18.7	30062.9	18.7	27015.7	18.7	23297.7
18.72	47001.1	18.72	38599.5	18.72	32958.8	18.72	29923.2	18.72	27289.2	18.72	23104.2
18.74	47463.1	18.74	38355.9	18.74	32039.7	18.74	30619.8	18.74	26961.5	18.74	23313
18.76	46914.7	18.76	37884	18.76	33189.2	18.76	30138.3	18.76	27212.3	18.76	23577.3
18.78	46928.2	18.78	38227	18.78	32906.1	18.78	30362	18.78	26984.4	18.78	23296.3
18.8	47339.8	18.8	38463	18.8	33282.7	18.8	30002	18.8	27036.3	18.8	23154.4
18.82	47470.6	18.82	38323.5	18.82	33388.2	18.82	30976.3	18.82	27115.7	18.82	23627
18.84	47724.5	18.84	38298.5	18.84	33598.3	18.84	30553.4	18.84	27306.8	18.84	23513.6
18.86	47573.7	18.86	38368.2	18.86	32974	18.86	30633.4	18.86	27264.8	18.86	23630.7
18.88	47620.9	18.88	38448	18.88	33403.2	18.88	30810.7	18.88	27338.8	18.88	23553.6
18.9	48042.8	18.9	38816	18.9	33512.2	18.9	30576.6	18.9	27287.1	18.9	23679.1
18.92	47683.7	18.92	39092.6	18.92	33757.9	18.92	30672.5	18.92	27178.8	18.92	23414.2
18.94	48103.4	18.94	38901.1	18.94	33816.5	18.94	31199.7	18.94	27661.6	18.94	23548.6
18.96	47643.7	18.96	38886.6	18.96	33746.7	18.96	30233.3	18.96	27538.6	18.96	23600
18.98	47973	18.98	39096	18.98	33895.4	18.98	30941.7	18.98	27364.1	18.98	23753.8
19	47924	19	39112.8	19	33872.4	19	30766.5	19	27596.3	19	23366.8
19.02	48608.7	19.02	39338.5	19.02	34060.9	19.02	31083.9	19.02	27811.7	19.02	23538.2
19.04	48230.2	19.04	39553.9	19.04	33373.3	19.04	30974.2	19.04	27305.3	19.04	23483
19.06	48667.1	19.06	39292.1	19.06	34451.8	19.06	30861.8	19.06	27295.6	19.06	23597.7
19.08	48777.4	19.08	39195.5	19.08	33941.3	19.08	30806.9	19.08	27548.8	19.08	23768.6
19.1	48907.6	19.1	39160.5	19.1	34066.4	19.1	31287.8	19.1	27765.6	19.1	23828.2
19.12	49163	19.12	39394.4	19.12	34690.6	19.12	31079.5	19.12	28088.1	19.12	23759.3
19.14	49077.8	19.14	39772.6	19.14	34341.4	19.14	31376.2	19.14	27986	19.14	23456
19.16	49143.3	19.16	39454.3	19.16	34182.3	19.16	30920.3	19.16	27764.4	19.16	23801.3
19.18	49513	19.18	39143.2	19.18	34243	19.18	31250.6	19.18	27807.5	19.18	24054.8
19.2	49304.7	19.2	39798.1	19.2	34453.6	19.2	31125.7	19.2	27900.6	19.2	23755
19.22	48930.4	19.22	39697.9	19.22	34613.3	19.22	31137.6	19.22	27894.2	19.22	24049.9
19.24	49178.7	19.24	40077.9	19.24	34438.1	19.24	31595.5	19.24	27876.1	19.24	23631.2
19.26	49095.2	19.26	40006.8	19.26	34405.9	19.26	31163.3	19.26	28018.3	19.26	23827.2
19.28	49383	19.28	39810.1	19.28	34819.6	19.28	31459.6	19.28	27789.9	19.28	24084.5
19.3	49709	19.3	39919.5	19.3	34444.8	19.3	31489.6	19.3	27932.7	19.3	23617.5
19.32	49895	19.32	39740.8	19.32	34438.7	19.32	31326	19.32	28212.8	19.32	24047.1
19.34	50173.7	19.34	40324.8	19.34	34472.8	19.34	31475.7	19.34	28232	19.34	23878.8
19.36	49548.6	19.36	40155.1	19.36	34759.6	19.36	31690.2	19.36	27370.3	19.36	24007
19.38	49716.3	19.38	39952.9	19.38	34787.9	19.38	31097.2	19.38	27832.1	19.38	23770
19.4	49515.1	19.4	40749.9	19.4	35145.9	19.4	31601.8	19.4	27839.3	19.4	24125
19.42	49782.2	19.42	40146.7	19.42	34654.5	19.42	31567.9	19.42	28233.6	19.42	23743.5
19.44	50003.7	19.44	40079.5	19.44	35178.9	19.44	31463.6	19.44	28455.4	19.44	23818.1
19.46	50296.2	19.46	40396.9	19.46	35301.1	19.46	31496.1	19.46	28268.6	19.46	23765.8
19.48	50065.5	19.48	40869.8	19.48	34950.6	19.48	31942.5	19.48	28002.8	19.48	23810.9
19.5	49799.4	19.5	40876.3	19.5	35561	19.5	31517	19.5	28153.4	19.5	23623.7
19.52	49912.4	19.52	40980.7	19.52	34985.2	19.52	31687.6	19.52	28112.8	19.52	23750.6
19.54	49854.6	19.54	40650	19.54	35088.8	19.54	31713	19.54	28293.5	19.54	23745.2
19.56	50359.4	19.56	40797.3	19.56	35163.3	19.56	31965.2	19.56	28210.5	19.56	23871.4
19.58	50272.7	19.58	40592.9	19.58	35641.7	19.58	31785.1	19.58	28245.1	19.58	23925.1
19.6	50251.3	19.6	40903.3	19.6	35143.3	19.6	31916.4	19.6	28509.2	19.6	23833.2
19.62	50540.8	19.62	40716.7	19.62	35193.6	19.62	31684.5	19.62	28052.1	19.62	23934.7
19.64	50074.5	19.64	40937.4	19.64	35261.7	19.64	32067.3	19.64	27791.8	19.64	24038.6
19.66	50580.8	19.66	40934.8	19.66	35098.2	19.66	31700.4	19.66	28323	19.66	23976.8
19.68	50240.5	19.68	40773.4	19.68	35614	19.68	31673.2	19.68	28232	19.68	24087.5
19.7	50606.5	19.7	41375.8	19.7	35323.4	19.7	32323.9	19.7	28514.2	19.7	23809.7
19.72	50390.1	19.72	40857.4	19.72	35525	19.72	32161.2	19.72	28341.1	19.72	23893.6
19.74	50903.2	19.74	41158.4	19.74	35754.9	19.74	31990.8	19.74	28123.3	19.74	23821.3
19.76	51098.1	19.76	40871.6	19.76	35463	19.76	31854	19.76	28448.3	19.76	23964.2
19.78	50184.2	19.78	41540	19.78	35968	19.78	32061.5	19.78	28511	19.78	24068.3
19.8	50628.7	19.8	41216.1	19.8	35660.8	19.8	31980.4	19.8	28494.5	19.8	24192.1
19.82	50162.5	19.82	41406.5	19.82	35795.4	19.82	32009.2	19.82	28252.5	19.82	23900.1
19.84	50622.1	19.84	40971.4	19.84	35569.9	19.84	32125.9	19.84	28434.7	19.84	23895.3
19.86	50258.1	19.86	41490.7	19.86	35255.2	19.86	31981.2	19.86	28485.9	19.86	23793.6
19.88	50763.8	19.88	41456.3	19.88	35280.9	19.88	31977.6	19.88	28726.9	19.88	23367
19.9	50722.2	19.9	40830.3	19.9	35240.7	19.9	32219	19.9	28365.5	19.9	23844
19.92	50904.7	19.92	41172.6	19.92	35017.1	19.92	32341.3	19.92	28648.8	19.92	23742.1
19.94	51101.4	19.94	40786.5	19.94	35769.8	19.94	32272.2	19.94	28218.4	19.94	24201.4
19.96	50031.9	19.96	41085.4	19.96	35920.5	19.96	32549	19.96	28398	19.96	24027.7
19.98	50825	19.98	40944.9	19.98	35659.9	19.98	32514.1	19.98	28178.6	19.98	23989.1
20	50535.5	20	41629	20	35737.3	20	31861.4	20	28487.4	20	23405.1
20.02	50431.5	20.02	41577.6	20.02	35664.8	20.02	31824.3	20.02	28469.3	20.02	24192.5
20.04	50771.4	20.04	41353	20.04	35559.4	20.04	32348.9	20.04	28641.8	20.04	24075.7
20.06	50382.9	20.06	41373.5	20.06	36098.9	20.06	32307.1	20.06	28194.4	20.06	23896.6
20.08	50692.8	20.08	41365.4	20.08	35554.3	20.08	32034.7	20.08	28093.3	20.08	24224.9
20.1	50456.3	20.1	41320.4	20.1	35638.1	20.1	32030.1	20.1	28180.4	20.1	23978.4
20.12	50943.2	20.12	41433.4	20.12	35367	20.12	32485	20.12	27813.6	20.12	24101.4
20.14	50959.8	20.14	41039.4	20.14	35960.5	20.14	31849.8	20.14	28078.6	20.14	24109.7
20.16	50635.5	20.16	41192.2	20.16	35684.8	20.16	32144.5	20.16	28341.4	20.16	23679
20.18	50746.2	20.18	41369.7	20.18	35461.8	20.18	32253.6	20.18	28185.3	20.18	23711
20.2	50477.2	20.2	41191.3	20.2	35786.7	20.2	31798.8	20.2	28528.5	20.2	23794.4
20.22	50580.4	20.22	41166.6	20.22	35644.2	20.22	32627	20.22	28128.2	20.22	24117.4
20.24	50821.2	20.24	41516.6	20.24	35676.6	20.24	32279.2	20.24	28046	20.24	23661.3
20.26	50664.9	20.26	41002.9	20.26	35522	20.26	31770.5	20.26	28062.4	20.26	23488.9
20.28	50281.8	20.28	41355.4	20.28	35728.5	20.28	32148.2	20.28	27800.5	20.28	23942.7
20.3	50212	20.3	41180.7	20.3	35340.1	20.3	32341.2	20.3	27821.7	20.3	23293.7
20.32	50563.8	20.32	41044.4	20.32	35292	20.32	32014.9	20.32	27773.1	20.32	23934.7
20.34	50632.8	20.34	41134.8	20.34	35259.5	20.34	32009	20.34	28153.7	20.34	23634
20.36	50341.8	20.36	41139.6	20.36	35333.2	20.36	32255.6	20.36	28010	20.36	23534.6
20.38	50396.3	20.38	41187.7	20.38	35327.2	20.38	31681	20.38	27558	20.38	23054.8
20.4	49952.8	20.4	40934.7	20.4	35388	20.4	31807.8	20.4	27618.1	20.4	23565.9
20.42	50240.8	20.42	41137.9	20.42	35136.9	20.42	32041	20.42	27692.7	20.42	23478.6
20.44	49542.8	20.44	41397.4	20.44	35247.3	20.44	31732.7	20.44	27633.4	20.44	23709.8
20.46	50400.8	20.46	41292.4	20.46	35708.4	20.46	32151	20.46	27783.1	20.46	23335.2
20.48	49904.2	20.48	41255.2	20.48	34866.2	20.48	31418.6	20.48	27934.2	20.48	23584.3
20.5	50653.8	20.5	41013	20.5	35214.4	20.5	31501.5	20.5	28148.3	20.5	23162.1
20.52	49727.5	20.52	41225.1	20.52	34977.6	20.52	31606.8	20.52	27481.1	20.52	23440.6
20.54	49622.7	20.54	40995.2	20.54	34769	20.54	31709.8	20.54	27648.2	20.54	23552
20.56	49726.8	20.56	40858.3	20.56	34799.5	20.56	31827.8	20.56	27344.8	20.56	23272.1
20.58	49443	20.58	40762.9	20.58	35378.3	20.58	31573.9	20.58	27670.9	20.58	23091.3
20.6	49672.7	20.6	40365.8	20.6	34396.9	20.6	31612	20.6	27701.8	20.6	23162.6
20.62	49193.8	20.62	40731.7	20.62	34787.8	20.62	31485.9	20.62	27596.2	20.62	23055.4
20.64	49242.1	20.64	40351.2	20.64	35020.3	20.64	31807.7	20.64	27685.5	20.64	23361.3
20.66	49051.9	20.66	40645.2	20.66	34672.2	20.66	31299.4	20.66	26992.8	20.66	22684.7
20.68	49012.8	20.68	40626.3	20.68	34929	20.68	31168.5	20.68	27723.8	20.68	23234.3
20.7	48987.8	20.7	40241.3	20.7	34477.2	20.7	31697.4	20.7	27424.8	20.7	22913.5
20.72	49263	20.72	40446.5	20.72	34479.5	20.72	31583	20.72	27317.6	20.72	23049.9
20.74	48425.3	20.74	39867	20.74	34777.4	20.74	31440.4	20.74	27437.2	20.74	22867
20.76	48649.4	20.76	39857	20.76	34839.9	20.76	31055.8	20.76	27502.6	20.76	22907.1
20.78	48788.4	20.78	40275.9	20.78	34856.8	20.78	30860.8	20.78	26915.8	20.78	22914
20.8	48384.3	20.8	39701.7	20.8	34195.5	20.8	31422.4	20.8	26919.3	20.8	22590.7
20.82	48386.9	20.82	39808.8	20.82	34583.2	20.82	30810.8	20.82	27356.2	20.82	22918.9
20.84	47986.3	20.84	39649.9	20.84	34258.5	20.84	31191.7	20.84	27284.6	20.84	22283.5
20.86	48529.9	20.86	39753	20.86	34590	20.86	31160.9	20.86	27088.1	20.86	22579.6
20.88	48136.2	20.88	39960	20.88	34651.1	20.88	30742.1	20.88	27012.4	20.88	22513.3
20.9	47561.9	20.9	39557.7	20.9	33789.9	20.9	30689.1	20.9	27200.8	20.9	22596.9
20.92	47860.4	20.92	39469.8	20.92	34295.7	20.92	30864.7	20.92	27060	20.92	22922.8
20.94	47518.4	20.94	39053.3	20.94	34006.4	20.94	31068.1	20.94	26518.2	20.94	22422.2
20.96	47750.9	20.96	39486.7	20.96	34468.4	20.96	30462.3	20.96	26467.3	20.96	22260.8
20.98	47341.4	20.98	39318.5	20.98	33636	20.98	30673	20.98	26685.6	20.98	22337.7
21	47329	21	39308.9	21	33875.6	21	30616	21	26669.1	21	22187
21.02	46864.4	21.02	39368.4	21.02	33589.6	21.02	30762.7	21.02	26705.2	21.02	22228.4
21.04	47108.6	21.04	39010.5	21.04	33657.9	21.04	30092.1	21.04	26521.9	21.04	22381
21.06	47086.9	21.06	38815.2	21.06	33181.6	21.06	30328.8	21.06	26341.8	21.06	22121
21.08	46608.7	21.08	38637.7	21.08	33086.7	21.08	30316.4	21.08	26261	21.08	22107.4
21.1	46291.9	21.1	39239.7	21.1	33396.8	21.1	30372.4	21.1	26445.2	21.1	21848.5
21.12	46225.9	21.12	38505.1	21.12	33209.6	21.12	29937.5	21.12	26226.4	21.12	22192.7
21.14	46249.8	21.14	38584.9	21.14	33600.8	21.14	30152.6	21.14	26886.6	21.14	22367
21.16	46141.5	21.16	38991.5	21.16	33276.5	21.16	30156.7	21.16	26179.2	21.16	22064.7
21.18	45907.4	21.18	38672	21.18	33088.5	21.18	29736.5	21.18	25869.5	21.18	21981.6
21.2	46733.8	21.2	38127.8	21.2	33007.7	21.2	29809.9	21.2	25862.6	21.2	21453.9
21.22	45770.8	21.22	38268.3	21.22	33030.4	21.22	29807.2	21.22	25719.7	21.22	21723.3
21.24	45736.6	21.24	38293.7	21.24	32989.2	21.24	29854.8	21.24	26121.9	21.24	21497.4
21.26	45538.8	21.26	37645.6	21.26	32792.2	21.26	29883.8	21.26	25624.4	21.26	21582.1
21.28	45511.7	21.28	37699.8	21.28	33028.7	21.28	29977.8	21.28	25446.6	21.28	21617.5
21.3	45619.6	21.3	37554.4	21.3	33032.5	21.3	29532.5	21.3	25856	21.3	21577.2
21.32	45385.2	21.32	37858.7	21.32	33229.5	21.32	29978.4	21.32	25523.3	21.32	21521
21.34	45531.5	21.34	37834.8	21.34	32720.9	21.34	29937.8	21.34	25968.3	21.34	21383.9
21.36	45210.5	21.36	37558.7	21.36	32229.5	21.36	29583.6	21.36	25181	21.36	21189.1
21.38	45302.3	21.38	37793.1	21.38	32563.3	21.38	29382.5	21.38	25564.9	21.38	21612.3
21.4	44893.8	21.4	37734.3	21.4	32418.9	21.4	29159	21.4	25412.5	21.4	21477
21.42	44798	21.42	37163.3	21.42	32404.4	21.42	29392.7	21.42	25129.1	21.42	21783.3
21.44	45110.7	21.44	37097.5	21.44	32374.6	21.44	29330.3	21.44	25022.1	21.44	21499.3
21.46	45077.9	21.46	37385.7	21.46	31921.9	21.46	29452.8	21.46	24866.1	21.46	21320.2
21.48	44278.9	21.48	37200.3	21.48	32062.4	21.48	28870.7	21.48	25138.9	21.48	20985.2
21.5	44506.6	21.5	36624.2	21.5	31750.8	21.5	29007	21.5	25289.9	21.5	20864
21.52	44177.3	21.52	36846.4	21.52	31825.8	21.52	28823	21.52	25117.5	21.52	21072.9
21.54	44322.7	21.54	37061.2	21.54	31866.8	21.54	28716.3	21.54	24973.5	21.54	21141.3
21.56	43810.8	21.56	36644.8	21.56	32138.2	21.56	28628	21.56	25120.2	21.56	21096
21.58	44443.6	21.58	37129.5	21.58	31918.1	21.58	28379.9	21.58	25018.1	21.58	20532.7
21.6	44033.3	21.6	36677.1	21.6	31936.4	21.6	29100.7	21.6	24841.9	21.6	20901.6
21.62	43767.7	21.62	36758.9	21.62	31292.2	21.62	28601.7	21.62	24980.2	21.62	20959
21.64	43292.3	21.64	36278.6	21.64	31713.8	21.64	28537.2	21.64	24634.6	21.64	20619.6
21.66	43284.3	21.66	36766.6	21.66	31392.6	21.66	28769.6	21.66	24873.1	21.66	20681.3
21.68	43549.3	21.68	36285.4	21.68	31410.4	21.68	28379.3	21.68	25093.8	21.68	20750
21.7	42566.1	21.7	36078.7	21.7	31386.9	21.7	28493.6	21.7	24336.8	21.7	20778.5
21.72	43358.8	21.72	35879	21.72	31577.9	21.72	27885	21.72	24730	21.72	20561.3
21.74	42792	21.74	36164.6	21.74	30751.5	21.74	27889	21.74	24140.5	21.74	20393
21.76	42745.6	21.76	35854.8	21.76	31014.3	21.76	28298.6	21.76	24304.2	21.76	20603.8
21.78	42354.8	21.78	35477.8	21.78	30922.9	21.78	27817.9	21.78	24329.1	21.78	20497.8
21.8	42016.8	21.8	35750.3	21.8	31147.3	21.8	28045.5	21.8	24390.8	21.8	20246.1
21.82	42350.7	21.82	35739.8	21.82	30901.9	21.82	27768.3	21.82	24279.2	21.82	20353.8
21.84	42367.6	21.84	35900.7	21.84	30972.9	21.84	27575.1	21.84	24598	21.84	20442.1
21.86	41789.5	21.86	35820.9	21.86	31093.8	21.86	27881.3	21.86	24003.9	21.86	20234.8
21.88	42487.4	21.88	35416.6	21.88	30777.1	21.88	28011.4	21.88	23933.7	21.88	20097.8
21.9	41856.6	21.9	35299.1	21.9	30227.5	21.9	27831.1	21.9	24033.5	21.9	20181.2
21.92	41784.6	21.92	34771.3	21.92	30837.6	21.92	27186.9	21.92	23974.2	21.92	20281.3
21.94	41745.2	21.94	35397.5	21.94	30740.1	21.94	27561.8	21.94	23885.2	21.94	19961.7
21.96	41545	21.96	35324.3	21.96	30403.4	21.96	27361.7	21.96	23854.4	21.96	20043.9
21.98	41425.4	21.98	34964.2	21.98	30405.6	21.98	27117.1	21.98	23469.7	21.98	20010
22	41506.9	22	34742.2	22	30466.7	22	27278.4	22	23596	22	19773.4
22.02	41243.7	22.02	34663.7	22.02	30227.5	22.02	27539.6	22.02	24301.1	22.02	19863.8
22.04	41243.1	22.04	34917.4	22.04	30145	22.04	27283.5	22.04	23906.9	22.04	19945.7
22.06	40898.4	22.06	34477	22.06	29766.5	22.06	27523.1	22.06	23256	22.06	19836
22.08	40597.6	22.08	34749.5	22.08	30027.1	22.08	27577.4	22.08	23519.9	22.08	19485.3
22.1	40707.7	22.1	34619	22.1	29893.7	22.1	27220.8	22.1	23222.8	22.1	20065.7
22.12	40712.8	22.12	34522.7	22.12	29916.8	22.12	26796.2	22.12	23484.8	22.12	19414.3
22.14	40616	22.14	34805.5	22.14	29532.6	22.14	26838.9	22.14	23180.1	22.14	19742.6
22.16	40218.8	22.16	33981.3	22.16	29846.8	22.16	26822.4	22.16	22978	22.16	19187.5
22.18	40102.7	22.18	33829.1	22.18	29413.4	22.18	27349.2	22.18	23098.3	22.18	19294.6
22.2	40028.8	22.2	34128.8	22.2	29469	22.2	26836	22.2	23049.3	22.2	19318.6
22.22	40210.4	22.22	34161.2	22.22	28972.3	22.22	26428.2	22.22	23238.3	22.22	19222.4
22.24	39963.8	22.24	34005.2	22.24	29656.4	22.24	26630.2	22.24	23089.3	22.24	19014
22.26	39959.1	22.26	34135.1	22.26	29467.4	22.26	26690.8	22.26	22892.3	22.26	19101.9
22.28	39805.5	22.28	33583.7	22.28	29629.8	22.28	26555.4	22.28	22844.1	22.28	18818.9
22.3	39747.9	22.3	33411.9	22.3	29301.9	22.3	26477	22.3	22901.1	22.3	19129.8
22.32	39347.7	22.32	33264.9	22.32	29160	22.32	26317.7	22.32	22828.2	22.32	19159
22.34	39402.2	22.34	33486.9	22.34	28698.2	22.34	26307.5	22.34	22453.6	22.34	18911
22.36	39524.1	22.36	33313	22.36	28766.4	22.36	26702.1	22.36	22567.7	22.36	19032
22.38	38738.5	22.38	32731.2	22.38	29010.9	22.38	26291.1	22.38	22821.4	22.38	18977.8
22.4	38888	22.4	33299.8	22.4	28836	22.4	26201.6	22.4	22518.1	22.4	19044.6
22.42	38583.6	22.42	33037.2	22.42	28904.1	22.42	25770.5	22.42	22353.3	22.42	18807.7
22.44	38792.2	22.44	32453	22.44	28455.3	22.44	26343	22.44	22516.7	22.44	18852.4
22.46	38372.2	22.46	32619.5	22.46	28012.8	22.46	26087.2	22.46	22136.2	22.46	18912.5
22.48	38828.1	22.48	32101.9	22.48	28572	22.48	25457.9	22.48	21944.6	22.48	18796.8
22.5	38351.2	22.5	32136.4	22.5	28362.3	22.5	25738.8	22.5	22381.2	22.5	18576.8
22.52	38217.9	22.52	32130.1	22.52	28302.2	22.52	25272.4	22.52	22247.5	22.52	18501.3
22.54	37747.2	22.54	32187.1	22.54	28186.4	22.54	25455.2	22.54	22132.9	22.54	18411.7
22.56	37690.4	22.56	32080.8	22.56	27879.5	22.56	25533.8	22.56	22110.4	22.56	18580.6
22.58	37686.7	22.58	31825.2	22.58	28102.5	22.58	25656	22.58	22020.8	22.58	18228.4
22.6	37362.4	22.6	31517.6	22.6	27947.1	22.6	25305.2	22.6	21933.2	22.6	18109.7
22.62	37446.9	22.62	31795.2	22.62	27745.2	22.62	25306.5	22.62	21791	22.62	18116.3
22.64	36650.3	22.64	31851.2	22.64	27273.8	22.64	24677.5	22.64	21465.8	22.64	17978.3
22.66	37259.8	22.66	31422.6	22.66	27421.3	22.66	24900.6	22.66	21601.5	22.66	17796.5
22.68	37279.6	22.68	31283.4	22.68	27465.3	22.68	24678.3	22.68	21367.3	22.68	17980
22.7	36488.3	22.7	31265.6	22.7	27429.8	22.7	24466.2	22.7	21264.5	22.7	18141.7
22.72	36006.1	22.72	30674.7	22.72	27331	22.72	24625	22.72	21413.1	22.72	17811.6
22.74	36657.4	22.74	30849.4	22.74	27423.1	22.74	24600.9	22.74	21243.8	22.74	17701
22.76	36072.4	22.76	31071.3	22.76	26862.7	22.76	24066.9	22.76	21284.6	22.76	18069.4
22.78	36543.4	22.78	30737.4	22.78	26746.5	22.78	24603.3	22.78	21079.6	22.78	17663.2
22.8	35085.6	22.8	30521.1	22.8	26427.9	22.8	24343.5	22.8	21007.7	22.8	17469.6
22.82	35950.6	22.82	30794.8	22.82	26626.3	22.82	24201.3	22.82	20900	22.82	17302.1
22.84	35689.7	22.84	30413.3	22.84	26658.5	22.84	23942.8	22.84	20814.4	22.84	17022.4
22.86	35359.5	22.86	30443.7	22.86	26357.5	22.86	24183.5	22.86	20704.7	22.86	17394.7
22.88	34889.1	22.88	30347	22.88	26392.8	22.88	23794.8	22.88	20694.5	22.88	17138.3
22.9	34788.1	22.9	29917.8	22.9	26008.8	22.9	24111.6	22.9	20764	22.9	17194.6
22.92	35073.3	22.92	29665.7	22.92	25938.2	22.92	23493	22.92	20305.9	22.92	17249.5
22.94	34662.2	22.94	29832.3	22.94	25644.2	22.94	23512	22.94	20677.5	22.94	17283.4
22.96	34287.7	22.96	29544.7	22.96	25442.9	22.96	23263.8	22.96	20143.5	22.96	17048.7
22.98	34256.8	22.98	29266.5	22.98	25764.3	22.98	23538.4	22.98	20296	22.98	17147.8
23	34138.3	23	29251.2	23	25565.1	23	23311.1	23	19962.1	23	16768.7
23.02	34036.5	23.02	29314.6	23.02	25453.7	23.02	23285.9	23.02	19992.4	23.02	16920.8
23.04	33718	23.04	28700.8	23.04	25616	23.04	23180.9	23.04	20101.1	23.04	16875.4
23.06	33595.4	23.06	28868.2	23.06	25918.3	23.06	22644.7	23.06	19975.5	23.06	16656.4
23.08	33118.8	23.08	28779.5	23.08	25209.6	23.08	22747.2	23.08	20053.7	23.08	16633.1
23.1	33548.5	23.1	28518.1	23.1	24956.3	23.1	22895.2	23.1	19508.6	23.1	16524.6
23.12	33474.2	23.12	28316.6	23.12	24932	23.12	22504.5	23.12	19760.3	23.12	16370.5
23.14	32962.4	23.14	28401	23.14	24895.5	23.14	22836.8	23.14	19478.8	23.14	16300.6
23.16	32889.9	23.16	27948	23.16	24941.3	23.16	22310.4	23.16	19855.8	23.16	16384.3
23.18	33055	23.18	28074	23.18	24703.2	23.18	22441	23.18	19130.6	23.18	16243.8
23.2	32505.5	23.2	28252.7	23.2	24470.1	23.2	22486.3	23.2	19468.3	23.2	16375.3
23.22	32372.5	23.22	27432.8	23.22	24556.8	23.22	22216.8	23.22	19420.1	23.22	16136.7
23.24	32169.7	23.24	27571.9	23.24	24156.5	23.24	22115.3	23.24	19513.8	23.24	15930.7
23.26	32238.5	23.26	27170.7	23.26	24061.9	23.26	22372.2	23.26	19104.7	23.26	15941.9
23.28	32139	23.28	27567	23.28	24189.9	23.28	21756.2	23.28	19066.1	23.28	16201.9
23.3	31925.4	23.3	27572.4	23.3	23914	23.3	21664.3	23.3	18869.9	23.3	15905.7
23.32	31585.6	23.32	27160.7	23.32	24065.5	23.32	21522.4	23.32	19133.8	23.32	15764
23.34	31569.8	23.34	26973.7	23.34	23854.1	23.34	22056	23.34	19160.7	23.34	15925.8
23.36	31370.2	23.36	27455.4	23.36	23973.7	23.36	21605.3	23.36	18464.7	23.36	15741.6
23.38	31426.4	23.38	26853.9	23.38	23496.8	23.38	21818	23.38	18370.7	23.38	15588.5
23.4	31084.4	23.4	26685	23.4	23689.8	23.4	21474.1	23.4	18766.4	23.4	15445
23.42	30872.3	23.42	26716.3	23.42	23493.3	23.42	21176.9	23.42	18430	23.42	15332.5
23.44	30972	23.44	26728.6	23.44	23214.1	23.44	21324.3	23.44	18296.6	23.44	15762.2
23.46	30268.9	23.46	26194.6	23.46	23456.3	23.46	20802.8	23.46	18111.7	23.46	15373.8
23.48	30439.5	23.48	26256.1	23.48	23151	23.48	21113.6	23.48	18455.2	23.48	15491.5
23.5	30456.1	23.5	26034.3	23.5	23035.6	23.5	21078.1	23.5	18278.7	23.5	15579.3
23.52	30174.7	23.52	26262.4	23.52	22891.9	23.52	21015	23.52	18087.3	23.52	15270
23.54	30059.9	23.54	26090	23.54	23085.2	23.54	20885.4	23.54	18025.6	23.54	15214.8
23.56	29643.1	23.56	26030.8	23.56	22579.3	23.56	20476.1	23.56	17900.3	23.56	15041.8
23.58	29894.7	23.58	25527	23.58	22693.7	23.58	20430.5	23.58	17993.1	23.58	15336.8
23.6	30076	23.6	25687.7	23.6	22567.3	23.6	20554.5	23.6	18031.2	23.6	15218.2
23.62	29634.4	23.62	25372.3	23.62	22247.4	23.62	20600.3	23.62	18114.8	23.62	15183.2
23.64	29288.7	23.64	25357.8	23.64	22077.3	23.64	20386.1	23.64	17765.9	23.64	15095.5
23.66	29341.6	23.66	25193.7	23.66	22011.2	23.66	20095.7	23.66	17902.9	23.66	14690.9
23.68	28796.7	23.68	25350	23.68	22316.6	23.68	20514.2	23.68	17599.6	23.68	14794.7
23.7	29341.8	23.7	25271.2	23.7	22190.3	23.7	19931.2	23.7	17232.9	23.7	14895.3
23.72	29014.2	23.72	24792.7	23.72	22002.3	23.72	20026	23.72	17481.2	23.72	14634.2
23.74	28516.7	23.74	25099.6	23.74	21874.2	23.74	20241	23.74	17359	23.74	14446.2
23.76	28573.7	23.76	25012.2	23.76	21807.9	23.76	19742.6	23.76	17482	23.76	14490.2
23.78	28001.3	23.78	24858.8	23.78	21480.1	23.78	19644.3	23.78	17087.2	23.78	14609.3
23.8	28465.1	23.8	24778.5	23.8	21923.7	23.8	19903.1	23.8	17193.9	23.8	14813.8
23.82	28019.6	23.82	24590.5	23.82	21963.1	23.82	19831.4	23.82	17386.5	23.82	14245.4
23.84	28172.1	23.84	24329.4	23.84	21518.3	23.84	19375.7	23.84	17048.4	23.84	14494.3
23.86	28090.3	23.86	24125.6	23.86	21517.9	23.86	19786.6	23.86	17172.2	23.86	14249.5
23.88	27796	23.88	24326.7	23.88	21386.7	23.88	19371.3	23.88	16992.4	23.88	14565
23.9	27742	23.9	24048.8	23.9	21223.6	23.9	19578.6	23.9	16586.4	23.9	14098.2
23.92	27733.6	23.92	23922.8	23.92	21471.6	23.92	19431.1	23.92	17151.5	23.92	14393.7
23.94	27404.2	23.94	23882.8	23.94	21037.9	23.94	19184.9	23.94	16817	23.94	13978.2
23.96	27379.9	23.96	23761.6	23.96	21105.9	23.96	19240.3	23.96	16691.5	23.96	13961.2
23.98	26952.3	23.98	23575.5	23.98	21089.9	23.98	18974	23.98	16812.8	23.98	13907.3
24	27343.3	24	23387	24	20805	24	19208.8	24	16330.5	24	14090.6
24.02	26689.9	24.02	23204.1	24.02	20943	24.02	18673.7	24.02	16664.6	24.02	13877.6
24.04	26829.5	24.04	23250.2	24.04	20862.8	24.04	18707.1	24.04	16522.7	24.04	13501.7
24.06	26945.6	24.06	23354.1	24.06	20193.8	24.06	18904.2	24.06	16305.7	24.06	13845.8
24.08	27216.3	24.08	23245.9	24.08	20454.8	24.08	18426.9	24.08	16379	24.08	13806.9
24.1	26583.9	24.1	23212.3	24.1	20479.1	24.1	18851.5	24.1	16101	24.1	13732.5
24.12	26591.1	24.12	23187.2	24.12	20410.6	24.12	18863.7	24.12	16210.8	24.12	13979
24.14	26411.3	24.14	22875	24.14	20367.9	24.14	18531	24.14	16393.8	24.14	13471.1
24.16	26059.3	24.16	22917.4	24.16	20169.5	24.16	18481.8	24.16	16171	24.16	13711.8
24.18	26199.4	24.18	22675.8	24.18	19980.6	24.18	18439	24.18	15949.1	24.18	13515.1
24.2	26200.5	24.2	22687.2	24.2	20023.8	24.2	18223.1	24.2	16176.5	24.2	13709.4
24.22	26119.8	24.22	22357.5	24.22	20143	24.22	18463.2	24.22	16242.3	24.22	13712.6
24.24	25715.6	24.24	22593.6	24.24	20040.8	24.24	18001	24.24	15678.1	24.24	13277.3
24.26	25662.3	24.26	22320.4	24.26	19856.9	24.26	18456.5	24.26	15957.6	24.26	13267
24.28	25482	24.28	22501.5	24.28	19820	24.28	17673.1	24.28	15685.5	24.28	13102.3
24.3	25390.4	24.3	22503.7	24.3	19646.6	24.3	17761.5	24.3	15606.1	24.3	12957.2
24.32	25339.9	24.32	22031.2	24.32	19801.3	24.32	17894.8	24.32	15900.8	24.32	13276.6
24.34	25320.9	24.34	22151.1	24.34	19653	24.34	17909.2	24.34	15603.3	24.34	13166.2
24.36	25398.1	24.36	21904.7	24.36	19361.3	24.36	17650	24.36	15646.4	24.36	13186.3
24.38	25020.8	24.38	21950.8	24.38	19594.1	24.38	17957.3	24.38	15481.9	24.38	13228.5
24.4	25433.5	24.4	21780.6	24.4	19435.8	24.4	17640	24.4	15679.8	24.4	13169.7
24.42	25119.7	24.42	21754.2	24.42	18995.8	24.42	17415.8	24.42	15830.4	24.42	13059.3
24.44	24836.9	24.44	21925.6	24.44	19325.1	24.44	17592.9	24.44	15248.7	24.44	12876.8
24.46	24538.2	24.46	21596.3	24.46	19248.4	24.46	17483.7	24.46	15275.7	24.46	13010.1
24.48	24879.4	24.48	21485.2	24.48	19543.9	24.48	17553.3	24.48	15169.8	24.48	12868.5
24.5	24921.5	24.5	21094.4	24.5	19005.9	24.5	17424.1	24.5	15180.8	24.5	12644.6
24.52	24342.3	24.52	21131.6	24.52	19216.7	24.52	17529	24.52	14949.8	24.52	13108.9
24.54	24450.3	24.54	20946.6	24.54	18847	24.54	17090.4	24.54	15147.2	24.54	12795.8
24.56	24378.7	24.56	21171.5	24.56	19044.6	24.56	17013	24.56	15361.6	24.56	12648.1
24.58	24370.3	24.58	21048.4	24.58	18811.9	24.58	17563.4	24.58	15347	24.58	12717.1
24.6	24261.5	24.6	21112	24.6	18998.3	24.6	17052.5	24.6	15020.5	24.6	12666.3
24.62	24338.8	24.62	21164.9	24.62	18509.2	24.62	17011.2	24.62	14918.8	24.62	12659.3
24.64	24202.9	24.64	20789.4	24.64	18740.4	24.64	17041.7	24.64	14902.9	24.64	12644.3
24.66	23900.3	24.66	20563.3	24.66	18521.6	24.66	16982.5	24.66	14660.6	24.66	12300.7
24.68	23924.9	24.68	20720.6	24.68	18703	24.68	16792.3	24.68	14660.8	24.68	12545.7
24.7	23903.6	24.7	20630.1	24.7	18302.9	24.7	16792.2	24.7	14804.2	24.7	12434.6
24.72	23690.4	24.72	20402.2	24.72	18418.5	24.72	16773.3	24.72	14743.4	24.72	12455
24.74	23108.6	24.74	20441.8	24.74	18230.8	24.74	17097.6	24.74	14763.5	24.74	12463.4
24.76	23617.5	24.76	20597.5	24.76	18474.4	24.76	16653	24.76	14689.6	24.76	12402.1
24.78	23478.6	24.78	20782.3	24.78	18347.6	24.78	16853.6	24.78	14482.9	24.78	12222.4
24.8	23547.1	24.8	20131	24.8	18064.9	24.8	16655.4	24.8	14553	24.8	12334.6
24.82	22639.7	24.82	20627.7	24.82	18269.6	24.82	16584	24.82	14608.9	24.82	12600.9
24.84	23010.2	24.84	20243.1	24.84	18241.1	24.84	16625	24.84	14626.7	24.84	12281.5
24.86	22729	24.86	20123.9	24.86	18180.9	24.86	16439.2	24.86	14883.3	24.86	12328
24.88	23224.4	24.88	19726.2	24.88	18053.6	24.88	16681.8	24.88	14666.4	24.88	12102.4
24.9	22997.6	24.9	19864.3	24.9	17858.4	24.9	16383.8	24.9	14445.3	24.9	12178.9
24.92	22928.2	24.92	19866.4	24.92	18065.4	24.92	16119.8	24.92	14416.1	24.92	12055.1
24.94	22960	24.94	19938.6	24.94	17617.5	24.94	16462.4	24.94	14210.8	24.94	12013
24.96	22775.1	24.96	19930.8	24.96	17955.5	24.96	16293.1	24.96	14414.2	24.96	12380.8
24.98	22699.7	24.98	19690.9	24.98	17937.3	24.98	16104.3	24.98	14178.1	24.98	11901.2
25	22885.3	25	19528.2	25	17671.3	25	16114.1	25	14181.9	25	11826.8
25.02	22213.8	25.02	19275.4	25.02	17827.8	25.02	16159.4	25.02	14119.6	25.02	12054.7
25.04	22229.1	25.04	19206.7	25.04	17482	25.04	16022.7	25.04	14160.4	25.04	12096.9
25.06	22327.6	25.06	19225.5	25.06	17885.8	25.06	16161.4	25.06	13980.9	25.06	11989.2
25.08	22552.6	25.08	19309.5	25.08	17191.5	25.08	15971	25.08	14240.3	25.08	12041.2
25.1	22249	25.1	19042.1	25.1	17748.8	25.1	15771.7	25.1	14162	25.1	11771
25.12	22028.2	25.12	19378.8	25.12	17246.7	25.12	15501.5	25.12	13807	25.12	11476.7
25.14	22034.5	25.14	18943.2	25.14	17503.9	25.14	15738.3	25.14	13847.9	25.14	11695.7
25.16	22218.2	25.16	19111.9	25.16	17428	25.16	15922	25.16	14264.9	25.16	11907.9
25.18	21531.2	25.18	18803.8	25.18	17198.8	25.18	15879.7	25.18	13527.7	25.18	11521.5
25.2	21956.7	25.2	18536.2	25.2	17465.5	25.2	15940	25.2	13876.9	25.2	11360.5
25.22	21769	25.22	19275.7	25.22	16901.6	25.22	15768.6	25.22	13750.6	25.22	11905.2
25.24	21624.1	25.24	18704.1	25.24	17219.2	25.24	15849.6	25.24	13812.1	25.24	11774.2
25.26	21206.6	25.26	18508.3	25.26	16907.1	25.26	15581.1	25.26	13722.3	25.26	11489.3
25.28	21509.2	25.28	18518.4	25.28	16464.4	25.28	15330.1	25.28	13742.6	25.28	11394.3
25.3	21430.8	25.3	18926.9	25.3	16761.4	25.3	15556.9	25.3	13529.4	25.3	11358.5
25.32	21209.2	25.32	18698.7	25.32	17093.3	25.32	15852.5	25.32	13688.6	25.32	11684
25.34	21218.3	25.34	18506.6	25.34	16534	25.34	15400.8	25.34	13615.2	25.34	11301.2
25.36	21290.9	25.36	18586.5	25.36	16484.8	25.36	15115.2	25.36	13443.3	25.36	11457.5
25.38	21501.3	25.38	18644.3	25.38	16839.4	25.38	15355.2	25.38	13486.2	25.38	11161.2
25.4	21056.3	25.4	18002.9	25.4	16550.5	25.4	15336	25.4	13318	25.4	11249.3
25.42	21125.7	25.42	18418.5	25.42	16595.4	25.42	15331.8	25.42	13395.8	25.42	11391.9
25.44	20673.2	25.44	18338.2	25.44	16670.2	25.44	15034.2	25.44	13443.6	25.44	11259
25.46	20934.3	25.46	18053.2	25.46	16305.7	25.46	14672.7	25.46	13287	25.46	11047
25.48	21040.5	25.48	18052.4	25.48	16461.4	25.48	15278.6	25.48	13147.1	25.48	11325.7
25.5	20981	25.5	18066.6	25.5	16190.5	25.5	15133.2	25.5	13175.3	25.5	11362.4
25.52	20708.4	25.52	18104.4	25.52	16616.1	25.52	14864.6	25.52	12881.9	25.52	11313.7
25.54	20879.6	25.54	17870.4	25.54	16238.5	25.54	14864.3	25.54	13407.5	25.54	11116.9
25.56	20745.1	25.56	17814	25.56	16235	25.56	14662.2	25.56	13006.5	25.56	11076
25.58	20466.1	25.58	17681.1	25.58	16353.1	25.58	14792.1	25.58	13292.2	25.58	11218
25.6	20121.7	25.6	18039.2	25.6	16095.9	25.6	14690.8	25.6	13311.3	25.6	10960.7
25.62	20313.9	25.62	17667.8	25.62	15940.4	25.62	14838.1	25.62	13019.1	25.62	10927
25.64	20235.6	25.64	17294.3	25.64	16188.6	25.64	14847.7	25.64	13158.2	25.64	11028.7
25.66	20238.3	25.66	17659.9	25.66	16050.8	25.66	14547	25.66	13097.1	25.66	11082.5
25.68	20218.7	25.68	17559.4	25.68	15974.7	25.68	14861.2	25.68	13062.4	25.68	10983.3
25.7	20233.7	25.7	17250.7	25.7	15825.8	25.7	14349.9	25.7	12670.8	25.7	11110.6
25.72	19757.3	25.72	17111.3	25.72	15973.7	25.72	14253.9	25.72	12731.7	25.72	10967.5
25.74	19874.3	25.74	17203.8	25.74	15769.9	25.74	14679.2	25.74	12724.5	25.74	10854.4
25.76	20009.4	25.76	17280.4	25.76	15643.3	25.76	14363.3	25.76	12592.9	25.76	10912.6
25.78	19742	25.78	17140.8	25.78	15624	25.78	14363	25.78	12496.8	25.78	10652.4
25.8	19852.1	25.8	17053.8	25.8	15406.4	25.8	14131.8	25.8	12560.6	25.8	10864.9
25.82	19777.9	25.82	16817.8	25.82	15635.4	25.82	13967.6	25.82	12614.1	25.82	10692
25.84	20027.4	25.84	16949.1	25.84	15375.7	25.84	14214.4	25.84	12577	25.84	10547.5
25.86	19861.3	25.86	16952.9	25.86	15380.4	25.86	13872.8	25.86	12456.3	25.86	10786.7
25.88	19378.4	25.88	16907.2	25.88	15310.1	25.88	13985.5	25.88	12515	25.88	10587.9
25.9	19347.8	25.9	16739.5	25.9	14938.3	25.9	13925	25.9	12417.7	25.9	10594
25.92	19342.2	25.92	16822.8	25.92	15386.8	25.92	14238.4	25.92	12520.5	25.92	10676.3
25.94	18962.5	25.94	16621.3	25.94	14964.7	25.94	13702.9	25.94	12399.8	25.94	10416.1
25.96	19313.4	25.96	16629.3	25.96	15149.7	25.96	13930.5	25.96	12357.3	25.96	10374.4
25.98	19146.3	25.98	16380.5	25.98	15205.4	25.98	13661.5	25.98	12487.4	25.98	10483.3
26	19197.5	26	16227.8	26	15162.8	26	13736.7	26	12207.7	26	10624.6
26.02	18945.7	26.02	16246.8	26.02	14832.8	26.02	13963.8	26.02	12099.9	26.02	10270.8
26.04	18810.6	26.04	16301.1	26.04	15253.1	26.04	13705.7	26.04	12110.6	26.04	10427.5
26.06	18756.3	26.06	16622.3	26.06	14969.8	26.06	13354.2	26.06	12178.4	26.06	10541
26.08	18562.6	26.08	16310.8	26.08	15103	26.08	13667.8	26.08	12058.7	26.08	10250.9
26.1	18399.7	26.1	15935.9	26.1	14556	26.1	13682.8	26.1	11977.8	26.1	10057.1
26.12	18401.2	26.12	15849.6	26.12	14637.3	26.12	13440	26.12	11957.2	26.12	10069.5
26.14	18712.5	26.14	15931.9	26.14	14686.5	26.14	13457.7	26.14	11759.8	26.14	10202.8
26.16	18407.2	26.16	15805.8	26.16	14396.1	26.16	13521.6	26.16	11802.1	26.16	10166.4
26.18	18278.1	26.18	16015.3	26.18	14284.7	26.18	13354	26.18	12082.4	26.18	10095.2
26.2	17870.9	26.2	15878.9	26.2	14591.3	26.2	13537.9	26.2	11958.9	26.2	10255.1
26.22	17877.2	26.22	16026.8	26.22	14347.7	26.22	13336.7	26.22	11578.6	26.22	10220.2
26.24	17992.4	26.24	15957.7	26.24	14323.3	26.24	13297.8	26.24	11571.9	26.24	10102.7
26.26	18030.2	26.26	15657	26.26	14245.3	26.26	13351.7	26.26	11821.2	26.26	10060.5
26.28	17876.7	26.28	15625	26.28	14367.1	26.28	13431.5	26.28	11697.1	26.28	10134.9
26.3	17984.4	26.3	15446.5	26.3	14108.2	26.3	12977.1	26.3	11499.8	26.3	9779.1
26.32	17819.4	26.32	15433.7	26.32	14165.6	26.32	12783.9	26.32	11279	26.32	9831.27
26.34	17624.4	26.34	15654.5	26.34	14242.5	26.34	13161.5	26.34	11518.7	26.34	10070.5
26.36	17502.5	26.36	15579.6	26.36	14053.1	26.36	13033.5	26.36	11579.6	26.36	9974.87
26.38	17506.4	26.38	15282.9	26.38	13878	26.38	13077.8	26.38	11478.5	26.38	9820.56
26.4	17316.4	26.4	15286.2	26.4	13581.4	26.4	12643.4	26.4	11400.7	26.4	9786.71
26.42	17426.3	26.42	15181.8	26.42	13760.9	26.42	12656.4	26.42	11312.6	26.42	9947.43
26.44	17469	26.44	15275	26.44	14011	26.44	12715.6	26.44	11248.4	26.44	9747.34
26.46	17254.4	26.46	15253.2	26.46	13786.1	26.46	12781.4	26.46	11086.6	26.46	9758.45
26.48	17139.6	26.48	15060	26.48	13740.3	26.48	12512.1	26.48	10925.7	26.48	9996.07
26.5	17079.4	26.5	14893.2	26.5	13334.5	26.5	12763.2	26.5	11269.3	26.5	9586.39
26.52	17166.3	26.52	14655	26.52	13846.3	26.52	12849.4	26.52	10970.3	26.52	9486.34
26.54	16936.6	26.54	14883.5	26.54	13758.9	26.54	12649.1	26.54	11177	26.54	9392.74
26.56	16971.6	26.56	14944.4	26.56	13458.1	26.56	12610.5	26.56	10877.8	26.56	9779.1
26.58	16517.5	26.58	14429.2	26.58	13549.2	26.58	12766.1	26.58	10981.4	26.58	9637.78
26.6	16733	26.6	14846.2	26.6	13157.6	26.6	12273.4	26.6	11200.8	26.6	9465.91
26.62	16606.1	26.62	14848.1	26.62	13455.7	26.62	12535	26.62	10869.6	26.62	9605.79
26.64	16358.6	26.64	14509.6	26.64	13263	26.64	12113	26.64	10943	26.64	9515.29
26.66	16387.2	26.66	14610.6	26.66	13403.9	26.66	12492.7	26.66	10964.7	26.66	9718.54
26.68	16036.8	26.68	14310.8	26.68	12945	26.68	12403.8	26.68	10734.6	26.68	9483.55
26.7	16043.5	26.7	14118.2	26.7	13169.8	26.7	12268.2	26.7	10851.3	26.7	9326.69
26.72	16164.6	26.72	14302.5	26.72	13042.5	26.72	12083.7	26.72	11031.6	26.72	9456.71
26.74	15829.8	26.74	14565.5	26.74	13275.6	26.74	12314.6	26.74	10580.7	26.74	9396.34
26.76	16099.1	26.76	13996.7	26.76	13133.3	26.76	12051.8	26.76	10630.3	26.76	8945.49
26.78	16330.6	26.78	14064.3	26.78	12908.6	26.78	12096.4	26.78	10759.9	26.78	9294.63
26.8	15867.6	26.8	14247.1	26.8	12965.4	26.8	11950	26.8	10743.6	26.8	9262.48
26.82	16024.1	26.82	14224.9	26.82	12933.4	26.82	11885.9	26.82	10811.3	26.82	9282.38
26.84	16175.9	26.84	14059.5	26.84	12797.2	26.84	11814.2	26.84	10344.7	26.84	9310.45
26.86	15715	26.86	13904.8	26.86	12553.2	26.86	11716.8	26.86	10732	26.86	9277.19
26.88	15616.9	26.88	13784.3	26.88	12829.6	26.88	11804.9	26.88	10500	26.88	9059.69
26.9	15857.3	26.9	13786.7	26.9	12661.1	26.9	11643.7	26.9	10519.4	26.9	9135.87
26.92	15494.4	26.92	13881	26.92	12664.1	26.92	11698.9	26.92	10215.5	26.92	9095.57
26.94	15371.9	26.94	13686.6	26.94	12451.1	26.94	11514.7	26.94	10469.7	26.94	9217.37
26.96	15073.8	26.96	13527.4	26.96	12472	26.96	11302.9	26.96	10317.7	26.96	9252.49
26.98	15799.7	26.98	13771.7	26.98	12866.6	26.98	11603.5	26.98	10402.6	26.98	9121.35
27	15612.1	27	13566	27	12178.1	27	11534.9	27	10327.8	27	8708.5
27.02	15440.7	27.02	13553.8	27.02	12426.5	27.02	11470.5	27.02	10333.5	27.02	9036.88
27.04	15225.9	27.04	13635.7	27.04	12603.8	27.04	11501.5	27.04	10305.1	27.04	9076.39
27.06	15265.6	27.06	13532	27.06	12215.7	27.06	11597.6	27.06	10481.6	27.06	8755.49
27.08	14971.5	27.08	13218.9	27.08	12028.7	27.08	11577.3	27.08	10149.4	27.08	9028.75
27.1	14953.9	27.1	13127.6	27.1	12386.6	27.1	11330.2	27.1	10282.3	27.1	8601.77
27.12	15131.6	27.12	13229	27.12	12289.7	27.12	11439.9	27.12	10116.8	27.12	9082.79
27.14	14727.5	27.14	13349.3	27.14	12298.3	27.14	11168.1	27.14	9904.99	27.14	8951.28
27.16	14968.9	27.16	13274.6	27.16	12184.2	27.16	11363	27.16	10253.5	27.16	8838.49
27.18	14984.2	27.18	13092.9	27.18	12058.4	27.18	11197	27.18	9959.5	27.18	8762.73
27.2	14877.2	27.2	13179.5	27.2	12190	27.2	11159	27.2	9907.69	27.2	8686.61
27.22	14911.4	27.22	13150.2	27.22	11820.5	27.22	11262.7	27.22	9888.28	27.22	8916.03
27.24	14682.8	27.24	13018.8	27.24	12035.2	27.24	11259.3	27.24	9986.11	27.24	8894.32
27.26	14901	27.26	12739.6	27.26	11714.6	27.26	11101.8	27.26	9950.12	27.26	8675.3
27.28	14776.5	27.28	12900.2	27.28	11711.9	27.28	11078.7	27.28	9840.16	27.28	8789.19
27.3	14440.3	27.3	12819.9	27.3	11997.8	27.3	11317.4	27.3	9702.04	27.3	8876.44
27.32	14551.6	27.32	12886.6	27.32	11738.3	27.32	11079.7	27.32	9830.35	27.32	8651.38
27.34	14436.8	27.34	12837.7	27.34	11776.8	27.34	11037.6	27.34	9830.08	27.34	8501.45
27.36	14182.4	27.36	12961.3	27.36	11596.3	27.36	10796.8	27.36	10100	27.36	8605.1
27.38	14452.4	27.38	12986.1	27.38	11537.5	27.38	10921.8	27.38	9927.52	27.38	8843.51
27.4	14206.4	27.4	12627.3	27.4	11501.5	27.4	10912.7	27.4	9695.02	27.4	8440.96
27.42	14407.8	27.42	12765.1	27.42	11675.7	27.42	10701.5	27.42	9659.3	27.42	8622.19
27.44	14225	27.44	12831.1	27.44	11339.2	27.44	10490.3	27.44	9588.88	27.44	8754.98
27.46	14067.4	27.46	12669	27.46	11518.6	27.46	10669.8	27.46	9634.88	27.46	8575.23
27.48	14286.7	27.48	12479	27.48	11437.2	27.48	10706.8	27.48	9499.25	27.48	8345.75
27.5	13952.4	27.5	12406.5	27.5	11402.6	27.5	10477.4	27.5	9708.6	27.5	8455.98
27.52	13880.7	27.52	12455.6	27.52	11407.4	27.52	10779.3	27.52	9709.01	27.52	8459.98
27.54	13856	27.54	12115.9	27.54	11208.2	27.54	10758.3	27.54	9388.3	27.54	8483.62
27.56	14041.7	27.56	12413.6	27.56	11333	27.56	10571.7	27.56	9690.6	27.56	8486.01
27.58	13680.9	27.58	12367.4	27.58	10961.8	27.58	10519.3	27.58	9373.24	27.58	8366
27.6	13760.9	27.6	12255.8	27.6	11011	27.6	10205.3	27.6	9421.63	27.6	8782.78
27.62	14024	27.62	12368.4	27.62	11234.6	27.62	10585.3	27.62	9245.9	27.62	8472.3
27.64	13504.1	27.64	12088.5	27.64	11444.1	27.64	10514.9	27.64	9558.65	27.64	8314.93
27.66	13476.6	27.66	12287.8	27.66	11134.8	27.66	10324.2	27.66	9426.96	27.66	8445.33
27.68	13426.3	27.68	12165.2	27.68	11133.5	27.68	10427	27.68	9396.46	27.68	8330.46
27.7	13568.3	27.7	11857.1	27.7	11140.1	27.7	10365	27.7	9193.95	27.7	8253.29
27.72	13518.6	27.72	12071.2	27.72	11247	27.72	10381.1	27.72	9141.05	27.72	8279.78
27.74	13564.1	27.74	12148.5	27.74	11151.6	27.74	10442.6	27.74	9504.19	27.74	8497.08
27.76	13300.8	27.76	12217.3	27.76	10761.2	27.76	10503	27.76	9331.02	27.76	8461.76
27.78	13512.4	27.78	11814.3	27.78	10652.7	27.78	10350.3	27.78	9290.08	27.78	8272.06
27.8	13502.6	27.8	12162.6	27.8	10974.3	27.8	10355.7	27.8	9374.14	27.8	8113.01
27.82	13298.8	27.82	12159.4	27.82	11109.9	27.82	10077.7	27.82	9223.89	27.82	8315.66
27.84	13065	27.84	11730.6	27.84	10757.2	27.84	10027.1	27.84	9262.13	27.84	8358.53
27.86	13327.8	27.86	11825.3	27.86	10941.8	27.86	10202.8	27.86	8816.73	27.86	7904.34
27.88	13107.7	27.88	11635.1	27.88	10886.1	27.88	10247.2	27.88	9203.92	27.88	8084.51
27.9	13272.2	27.9	11730.6	27.9	10629.4	27.9	10267.9	27.9	8980.72	27.9	7998.67
27.92	13274.7	27.92	11798.4	27.92	10687	27.92	10193.1	27.92	9057.61	27.92	8095.72
27.94	13176.8	27.94	11503.5	27.94	10776.1	27.94	10157.8	27.94	8974.64	27.94	8206.1
27.96	13103.2	27.96	11738.8	27.96	10595	27.96	10238.4	27.96	8860.78	27.96	7981.97
27.98	13141.5	27.98	11739.9	27.98	10673.4	27.98	10373.3	27.98	9125.45	27.98	8229.25
28	13289.9	28	11532.2	28	10755.9	28	9929.58	28	9055.13	28	8052.96
28.02	12905.2	28.02	11407.8	28.02	10626.2	28.02	9890.11	28.02	8948.22	28.02	8212.73
28.04	12720.4	28.04	11685.5	28.04	10428.9	28.04	9942.87	28.04	9081.33	28.04	8050.74
28.06	12910.1	28.06	11561	28.06	10729.9	28.06	9820.64	28.06	8967.91	28.06	8155.41
28.08	12777.3	28.08	11345.7	28.08	10394.1	28.08	10109.3	28.08	8712.47	28.08	8162.87
28.1	12882.8	28.1	11538.1	28.1	10558.1	28.1	10040.5	28.1	8916.33	28.1	8029.94
28.12	12823	28.12	11424.7	28.12	10420.5	28.12	9953.01	28.12	8994.97	28.12	8082.84
28.14	12747.9	28.14	11301.2	28.14	10388	28.14	9555.8	28.14	8870.14	28.14	7880.86
28.16	12684	28.16	11433	28.16	10493.5	28.16	9849.45	28.16	8638.71	28.16	7921.04
28.18	12554.8	28.18	10962.2	28.18	10016.6	28.18	9647.11	28.18	8817.37	28.18	8096.22
28.2	12769.7	28.2	11095.6	28.2	10354.3	28.2	9851.23	28.2	8738.5	28.2	7843.09
28.22	12760	28.22	11343.6	28.22	10230.2	28.22	9778.44	28.22	8815.52	28.22	7911.5
28.24	12554.1	28.24	11365.4	28.24	10223.1	28.24	9699	28.24	8683.34	28.24	7819.65
28.26	12533.9	28.26	11149.8	28.26	10181.7	28.26	9588.14	28.26	8873.54	28.26	7885.48
28.28	12508.5	28.28	10985.7	28.28	10468.1	28.28	9705.67	28.28	8721.17	28.28	7933.84
28.3	12391.5	28.3	11252.3	28.3	10387.2	28.3	9591.34	28.3	8786.48	28.3	7797.1
28.32	12558.8	28.32	11131.2	28.32	10274.6	28.32	9249.96	28.32	8626.8	28.32	7821.75
28.34	12843.8	28.34	11326.9	28.34	10505.2	28.34	9482.3	28.34	8530.89	28.34	8041.46
28.36	12294.5	28.36	11012.1	28.36	9999	28.36	9668.85	28.36	8759.32	28.36	7932.83
28.38	12225.4	28.38	10965.3	28.38	10176.4	28.38	9412.61	28.38	8717.42	28.38	7803.37
28.4	12208.6	28.4	10959.2	28.4	10121.4	28.4	9628.48	28.4	8621.58	28.4	7846.95
28.42	12118.4	28.42	10941.6	28.42	10075.3	28.42	9497.83	28.42	8510.19	28.42	7633.25
28.44	12134.7	28.44	11068	28.44	9821.41	28.44	9662.8	28.44	8421.37	28.44	7642.27
28.46	12352.2	28.46	10718.3	28.46	10056.2	28.46	9455.05	28.46	8590.57	28.46	7676.54
28.48	12120.8	28.48	10862.3	28.48	9955.01	28.48	9549.19	28.48	8657.5	28.48	7596.44
28.5	12390.5	28.5	10764.8	28.5	10004.3	28.5	9320.57	28.5	8577.99	28.5	7737.06
28.52	12214	28.52	10809.9	28.52	9970.13	28.52	9580.92	28.52	8399.28	28.52	7802.83
28.54	12134.9	28.54	10926.5	28.54	9712.05	28.54	9487.75	28.54	8699.57	28.54	7614.08
28.56	11942.2	28.56	10760.8	28.56	9774.24	28.56	9328.33	28.56	8366.16	28.56	7779.22
28.58	12118.4	28.58	10734.6	28.58	10056.4	28.58	9216.17	28.58	8506.3	28.58	7880.83
28.6	11940	28.6	10682.2	28.6	10073.1	28.6	9371.65	28.6	8332.63	28.6	7788.79
28.62	12062.7	28.62	10603.3	28.62	9830.1	28.62	9023.17	28.62	8574.19	28.62	7764.53
28.64	11552.9	28.64	10692.4	28.64	9671.4	28.64	9334.24	28.64	8367.97	28.64	7569.91
28.66	12024.2	28.66	10695.4	28.66	9933.62	28.66	9121.15	28.66	8475.52	28.66	7902.73
28.68	11625.4	28.68	10530.2	28.68	9672.33	28.68	9457.8	28.68	8352.65	28.68	7510.18
28.7	11688.3	28.7	10583.2	28.7	10010.1	28.7	9257.99	28.7	8332.08	28.7	7644.2
28.72	11741.2	28.72	10607	28.72	9859.56	28.72	9467.91	28.72	8376.66	28.72	7480.15
28.74	11683.7	28.74	10511	28.74	9596.57	28.74	9273.61	28.74	8369.32	28.74	7714.18
28.76	11923.1	28.76	10351.8	28.76	9663.14	28.76	9171.83	28.76	8236.67	28.76	7696.04
28.78	11562.1	28.78	10605.9	28.78	9586.78	28.78	8944.03	28.78	8273.77	28.78	7595.77
28.8	11640.7	28.8	10570.8	28.8	9674.17	28.8	8976.05	28.8	8450.25	28.8	7387.91
28.82	11642.5	28.82	10428	28.82	9578.32	28.82	9263.97	28.82	8326.38	28.82	7702.17
28.84	11631	28.84	10266.7	28.84	10053.5	28.84	9313.05	28.84	8434.12	28.84	7539.51
28.86	11506	28.86	10234.2	28.86	9632.79	28.86	9084.81	28.86	8276.05	28.86	7711.22
28.88	11367.5	28.88	10281.7	28.88	9394.31	28.88	9273.44	28.88	8304.22	28.88	7640.4
28.9	11641	28.9	10480.8	28.9	9635.42	28.9	8785.25	28.9	8223.42	28.9	7411.15
28.92	11517.8	28.92	10058.1	28.92	9386.91	28.92	8901.43	28.92	8273.19	28.92	7483.68
28.94	11529	28.94	10277.7	28.94	9455.96	28.94	8940.44	28.94	8263.1	28.94	7333.38
28.96	11456.1	28.96	10244.8	28.96	9529.94	28.96	9116.84	28.96	8347.94	28.96	7539.2
28.98	11466.3	28.98	10223.3	28.98	9251.54	28.98	8925.11	28.98	8048.19	28.98	7516.99
29	11496.9	29	10269.6	29	9450.36	29	9050.34	29	8237.2	29	7455.11
29.02	11607.1	29.02	10244.3	29.02	9133.36	29.02	9067.02	29.02	8163.46	29.02	7234.62
29.04	11564.5	29.04	10086.3	29.04	9489.14	29.04	8708.42	29.04	8037.62	29.04	7486.68
29.06	11469	29.06	10189.8	29.06	9287.26	29.06	8742.79	29.06	8220.23	29.06	7419.19
29.08	11372.2	29.08	10167.1	29.08	9191.49	29.08	8828.97	29.08	8098.94	29.08	7270.32
29.1	11440.8	29.1	10139.8	29.1	9408.43	29.1	8650.08	29.1	8032.18	29.1	7403.54
29.12	11200.7	29.12	9934.66	29.12	9267.03	29.12	8829.6	29.12	8307.32	29.12	7277.32
29.14	11287.8	29.14	9826.04	29.14	9359.93	29.14	8668.21	29.14	8059.21	29.14	7405.94
29.16	11432.8	29.16	10196.9	29.16	9338.35	29.16	8687.51	29.16	8077.88	29.16	7359.77
29.18	11287.5	29.18	10142.5	29.18	9141.39	29.18	8789.95	29.18	8064.72	29.18	7347.6
29.2	11084	29.2	10085.4	29.2	9296.05	29.2	8777.21	29.2	8101.28	29.2	7541.06
29.22	11055.5	29.22	10306.3	29.22	9102.75	29.22	8669.69	29.22	8075.77	29.22	7433.51
29.24	11123.3	29.24	9849.7	29.24	9196.84	29.24	8849.71	29.24	8077.71	29.24	7441.72
29.26	10979.9	29.26	9895.72	29.26	9060.81	29.26	8783.86	29.26	8124.64	29.26	7603.02
29.28	11123.8	29.28	9735.24	29.28	8939.62	29.28	8638.51	29.28	7983.4	29.28	7192.48
29.3	11171.7	29.3	9942.64	29.3	9085.84	29.3	8537.24	29.3	8121.5	29.3	7237.23
29.32	11087.7	29.32	9916.45	29.32	9107.56	29.32	8644.99	29.32	8057.16	29.32	7150.55
29.34	11033.1	29.34	10029.6	29.34	9110.5	29.34	8847.35	29.34	7967.47	29.34	7437.16
29.36	10992.9	29.36	9925.77	29.36	9136.66	29.36	8556.63	29.36	7803.58	29.36	7347.37
29.38	10952.2	29.38	9723.21	29.38	8883.16	29.38	8483.7	29.38	8053.76	29.38	7613.3
29.4	10885.8	29.4	9610.95	29.4	9098.35	29.4	8539.86	29.4	7947.91	29.4	7530.7
29.42	10863	29.42	9413.59	29.42	9170.46	29.42	8700.24	29.42	7949.45	29.42	7419.15
29.44	11003.3	29.44	9769.61	29.44	9200.23	29.44	8373.77	29.44	7912.51	29.44	7543.43
29.46	10876.9	29.46	9648.85	29.46	8946.27	29.46	8775.25	29.46	7890.47	29.46	7396.61
29.48	11000.2	29.48	9531.59	29.48	8994.86	29.48	8619.45	29.48	8031.28	29.48	7511.33
29.5	10738.6	29.5	9528.07	29.5	9118.13	29.5	8548.73	29.5	7702.73	29.5	7409.7
29.52	10873	29.52	9394.46	29.52	9116.24	29.52	8515.91	29.52	7775.36	29.52	7218.53
29.54	10894.3	29.54	9518.61	29.54	9025.75	29.54	8580.85	29.54	7857.42	29.54	7332.41
29.56	10824.2	29.56	9322.65	29.56	8882.84	29.56	8586.49	29.56	7842.68	29.56	7301.69
29.58	10652.5	29.58	9605.88	29.58	8898.93	29.58	8593.17	29.58	7777.13	29.58	7430.95
29.6	10440	29.6	9604.63	29.6	8909.28	29.6	8546	29.6	7706.7	29.6	7217.49
29.62	10601.8	29.62	9444.09	29.62	8929.43	29.62	8449.73	29.62	7780.91	29.62	6985.91
29.64	10525.6	29.64	9409.63	29.64	8913.52	29.64	8490.18	29.64	7652.64	29.64	7323.62
29.66	10698.3	29.66	9432.84	29.66	8886.72	29.66	8521.81	29.66	7673.64	29.66	7120.39
29.68	10684.4	29.68	9324.02	29.68	8890.05	29.68	8384	29.68	7794.7	29.68	7057.06
29.7	10618.9	29.7	9449.77	29.7	8925.42	29.7	8571.26	29.7	7757.94	29.7	7246.3
29.72	10745.2	29.72	9488.41	29.72	8723	29.72	8269.29	29.72	7754.8	29.72	7215.18
29.74	10616	29.74	9486.47	29.74	8709.16	29.74	8548.91	29.74	7578.16	29.74	7140.45
29.76	10725.5	29.76	9354.72	29.76	8930.07	29.76	8410.05	29.76	7880.04	29.76	7170.06
29.78	10570.8	29.78	9298.67	29.78	8703.83	29.78	8354.84	29.78	7789.97	29.78	7166.74
29.8	10947.4	29.8	9262.43	29.8	8467.4	29.8	8603.33	29.8	7704.2	29.8	6912.07
29.82	10612.8	29.82	9393.38	29.82	8584.97	29.82	8210.62	29.82	7852.45	29.82	7037.91
29.84	10430.9	29.84	9260.95	29.84	8816.73	29.84	8342.52	29.84	7812.78	29.84	6998.49
29.86	10606.7	29.86	9305.16	29.86	8801.32	29.86	8318.28	29.86	7744.51	29.86	6895.39
29.88	10452.3	29.88	9377.74	29.88	8644.32	29.88	8134.36	29.88	7730.71	29.88	7082.63
29.9	10448.9	29.9	9482.01	29.9	8666.43	29.9	8413.29	29.9	7712.2	29.9	6967.27
29.92	10336	29.92	9271.06	29.92	8535.92	29.92	8345.2	29.92	7750.3	29.92	7028.62
29.94	10458.7	29.94	9294.71	29.94	8581.9	29.94	8385.08	29.94	7568.92	29.94	7092.29
29.96	10474.3	29.96	9362.32	29.96	8682.69	29.96	8186.21	29.96	7743.14	29.96	6996.37
29.98	10536	29.98	9099.65	29.98	8666.46	29.98	8103.94	29.98	7822.1	29.98	7119.88
30	10614.8	30	9206.14	30	8569.37	30	8233.4	30	7650.36	30	7001.43
30.02	10473.3	30.02	9435.14	30.02	8637.67	30.02	8121.74	30.02	7618.34	30.02	7080.77
30.04	10343.5	30.04	9402.07	30.04	8533.02	30.04	7748.9	30.04	7563.74	30.04	7151.42
30.06	10342.1	30.06	9077.77	30.06	8721.37	30.06	8213.01	30.06	7718.4	30.06	6969.84
30.08	10041	30.08	9177.17	30.08	8619.66	30.08	8102.27	30.08	7717.8	30.08	7081.42
30.1	10204	30.1	9064.3	30.1	8526	30.1	7908.82	30.1	7495.73	30.1	7093.63
30.12	10241.7	30.12	9005.84	30.12	8515.1	30.12	8210.44	30.12	7489.06	30.12	6961.15
30.14	10035.5	30.14	8891.1	30.14	8587.41	30.14	8015.57	30.14	7782.48	30.14	7017.14
30.16	10252.7	30.16	9088.9	30.16	8439.62	30.16	8190.19	30.16	7494.33	30.16	7192.51
30.18	10257.3	30.18	9073.02	30.18	8614.39	30.18	8330.12	30.18	7532.93	30.18	7010.09
30.2	10258.8	30.2	9168.76	30.2	8498.11	30.2	8178.19	30.2	7341.47	30.2	6940.89
30.22	10321.9	30.22	9100.32	30.22	8510.33	30.22	8141.13	30.22	7710.54	30.22	7027.12
30.24	10060	30.24	9174.22	30.24	8359.87	30.24	8274.7	30.24	7643.64	30.24	7140.16
30.26	10139.6	30.26	9064.35	30.26	8478.49	30.26	7995.67	30.26	7482.91	30.26	7023.96
30.28	10076.8	30.28	9060.97	30.28	8323.77	30.28	7971.12	30.28	7492.42	30.28	7125.25
30.3	10167.3	30.3	8996.24	30.3	8646.53	30.3	7965.24	30.3	7514.29	30.3	6708.1
30.32	10038.7	30.32	8811.2	30.32	8530.19	30.32	8152.74	30.32	7515.03	30.32	6861.53
30.34	10121.9	30.34	8927.92	30.34	8563.36	30.34	7900.48	30.34	7631.12	30.34	6908.89
30.36	9899.26	30.36	8859.15	30.36	8331.4	30.36	7973.33	30.36	7461.13	30.36	6986.61
30.38	10300.4	30.38	8870.65	30.38	8364.15	30.38	8189.22	30.38	7473.84	30.38	7006.06
30.4	10041	30.4	8909.55	30.4	8182.86	30.4	7939.04	30.4	7324.28	30.4	6996.14
30.42	10129.2	30.42	8805.81	30.42	8064.45	30.42	7855.42	30.42	7272.18	30.42	6698.85
30.44	10027.2	30.44	8844.11	30.44	8264.89	30.44	7950.68	30.44	7387.53	30.44	6883.56
30.46	9915.36	30.46	8766.13	30.46	8103.64	30.46	8181.05	30.46	7289.86	30.46	6831.16
30.48	9908.24	30.48	8916.27	30.48	8309.86	30.48	8004.57	30.48	7311.2	30.48	6802.26
30.5	10232.9	30.5	8775.85	30.5	8330.77	30.5	7959.1	30.5	7332.8	30.5	6886.59
30.52	9934.3	30.52	8667.73	30.52	8210.56	30.52	8018.1	30.52	7358.78	30.52	7019.92
30.54	9738.11	30.54	8847.21	30.54	8179.63	30.54	7914.83	30.54	7302.51	30.54	6952.35
30.56	10069.2	30.56	8969.08	30.56	8289.72	30.56	7906.56	30.56	7453.67	30.56	6810.49
30.58	9736.28	30.58	8968.51	30.58	7925.35	30.58	7908.65	30.58	7334.16	30.58	6767.24
30.6	9979.29	30.6	8664.63	30.6	8246.93	30.6	7908.11	30.6	7323.5	30.6	6980.52
30.62	9948.15	30.62	8677.84	30.62	8339.23	30.62	7771.59	30.62	7269.56	30.62	6796.69
30.64	9908.11	30.64	8635.38	30.64	8117.61	30.64	7792.63	30.64	7290.43	30.64	6752.15
30.66	9883.88	30.66	8701.72	30.66	8088.44	30.66	7987.84	30.66	7372.59	30.66	7004.61
30.68	10041.2	30.68	8533.18	30.68	8064.96	30.68	7715.63	30.68	7300.19	30.68	6818.67
30.7	9975.06	30.7	8792.78	30.7	8208.13	30.7	7953.27	30.7	7202.76	30.7	6790.1
30.72	9657.72	30.72	8626.03	30.72	8200.47	30.72	7890.43	30.72	7334.25	30.72	6964.54
30.74	9858.84	30.74	8570.84	30.74	8046.17	30.74	7785.79	30.74	7441.79	30.74	6728.2
30.76	9825.87	30.76	8625.27	30.76	7966.12	30.76	7827.91	30.76	7448.38	30.76	6801.72
30.78	9819.78	30.78	8440.18	30.78	8077.44	30.78	7614.68	30.78	7343.04	30.78	6723.73
30.8	9806.21	30.8	8550.71	30.8	8031	30.8	7867.37	30.8	7319.36	30.8	6770.24
30.82	9606.45	30.82	8486.78	30.82	8051.75	30.82	7771.34	30.82	7500.56	30.82	6769.38
30.84	9721.3	30.84	8787.88	30.84	8237.32	30.84	7842.3	30.84	7232.91	30.84	6531.1
30.86	9635.85	30.86	8367.82	30.86	8017.92	30.86	7653.64	30.86	7196.49	30.86	6708.23
30.88	9721.79	30.88	8306.75	30.88	8077.1	30.88	7808.47	30.88	7083.55	30.88	6583.04
30.9	9735.65	30.9	8544.9	30.9	7985.73	30.9	7704.05	30.9	7230.22	30.9	6800.72
30.92	9555.82	30.92	8627.3	30.92	8085.76	30.92	7828.99	30.92	7276.54	30.92	6743.62
30.94	9593.93	30.94	8560.57	30.94	8004.45	30.94	7803.52	30.94	7364.87	30.94	6966.72
30.96	9628.89	30.96	8516.31	30.96	7918.01	30.96	7784.01	30.96	7165.3	30.96	6938.23
30.98	9737.69	30.98	8698.77	30.98	7875.06	30.98	7920.77	30.98	7255.33	30.98	6707.76
31	9510.19	31	8450.78	31	8335.98	31	7541.64	31	7155.65	31	6657.91
31.02	9654.86	31.02	8394.43	31.02	7909.2	31.02	7732.23	31.02	7256.72	31.02	6734.82
31.04	9838.12	31.04	8390.1	31.04	8181.49	31.04	7619.35	31.04	7115.06	31.04	6674.32
31.06	9509.74	31.06	8491.71	31.06	7878.13	31.06	7542.93	31.06	6970.39	31.06	6449.93
31.08	9549.98	31.08	8429.73	31.08	8092.85	31.08	7835.98	31.08	7198.63	31.08	6711.83
31.1	9488.56	31.1	8423.23	31.1	7717.67	31.1	7470.96	31.1	7314.57	31.1	6688.34
31.12	9631.75	31.12	8491.21	31.12	7894.03	31.12	7475.92	31.12	7267.05	31.12	6574.39
31.14	9638.7	31.14	8395.73	31.14	7979.66	31.14	7698.68	31.14	7324.01	31.14	6505.7
31.16	9615.12	31.16	8299.8	31.16	7935.61	31.16	7524.12	31.16	7125.35	31.16	6585.08
31.18	9543.42	31.18	8460.2	31.18	7972.81	31.18	7701.91	31.18	7103.33	31.18	6613.95
31.2	9534.05	31.2	8376.43	31.2	7875.4	31.2	7504.8	31.2	7006.33	31.2	6588.64
31.22	9541.91	31.22	8338.32	31.22	7745.19	31.22	7524.84	31.22	7146.26	31.22	6620.58
31.24	9356.7	31.24	8306.94	31.24	7916.39	31.24	7678.66	31.24	6944.04	31.24	6640.85
31.26	9417.83	31.26	8430.16	31.26	7876.11	31.26	7590.34	31.26	7156.22	31.26	6730.02
31.28	9304.4	31.28	8364.08	31.28	7695.32	31.28	7448.92	31.28	7090.08	31.28	6699.87
31.3	9401.65	31.3	8170.39	31.3	7912.76	31.3	7656.07	31.3	7137.06	31.3	6515.2
31.32	9540.87	31.32	8417.55	31.32	7687.11	31.32	7409.3	31.32	6900.09	31.32	6430.57
31.34	9560.61	31.34	8201.8	31.34	7839.9	31.34	7543.12	31.34	7036.91	31.34	6490.89
31.36	9521.28	31.36	8435.1	31.36	7714.51	31.36	7700.61	31.36	6924.46	31.36	6745.33
31.38	9357.9	31.38	8379.47	31.38	7745.7	31.38	7625.9	31.38	7123.96	31.38	6572.88
31.4	9231.74	31.4	8121.88	31.4	7798.82	31.4	7354.3	31.4	6948.46	31.4	6673.4
31.42	9306.35	31.42	8138.16	31.42	7762.79	31.42	7485.35	31.42	6957.65	31.42	6656.75
31.44	9371.65	31.44	8072.76	31.44	7679.94	31.44	7374.78	31.44	6975.58	31.44	6610.46
31.46	9316.86	31.46	8133.27	31.46	7694.77	31.46	7558.16	31.46	7025.94	31.46	6462.56
31.48	9190.12	31.48	8122.85	31.48	7873.35	31.48	7612.64	31.48	7022.07	31.48	6496.62
31.5	9378.85	31.5	8267.92	31.5	7715.96	31.5	7556.69	31.5	6919.25	31.5	6395.4
31.52	9300.06	31.52	8401.33	31.52	7907.59	31.52	7449.91	31.52	7097.99	31.52	6682.47
31.54	9144.81	31.54	8250.6	31.54	7801.02	31.54	7627.12	31.54	7040.87	31.54	6652.14
31.56	9164.72	31.56	8046.62	31.56	7768.93	31.56	7427.03	31.56	6981.36	31.56	6618.83
31.58	9363.07	31.58	8015.94	31.58	7544.68	31.58	7482.87	31.58	7118.29	31.58	6584.08
31.6	9289.34	31.6	8130.55	31.6	7825.47	31.6	7431.46	31.6	7069.18	31.6	6485.42
31.62	9249.95	31.62	8237.65	31.62	7839.13	31.62	7392.47	31.62	7312.24	31.62	6578.07
31.64	9332.54	31.64	8267.19	31.64	7787.4	31.64	7254.26	31.64	6828.13	31.64	6446.42
31.66	9209.58	31.66	8063.8	31.66	7756.14	31.66	7535.92	31.66	6976.44	31.66	6557.3
31.68	9119.36	31.68	7939.03	31.68	7760.11	31.68	7360.69	31.68	6932.03	31.68	6611.19
31.7	9012.18	31.7	7952.94	31.7	7506.99	31.7	7420.28	31.7	7025.96	31.7	6359.49
31.72	9074.81	31.72	7926.42	31.72	7641.56	31.72	7502.88	31.72	7005.54	31.72	6491.42
31.74	8985.31	31.74	8001.52	31.74	7827.1	31.74	7432.37	31.74	6915.5	31.74	6438.08
31.76	9176.31	31.76	8220.2	31.76	7872.4	31.76	7236.88	31.76	6864.56	31.76	6597.77
31.78	8882.01	31.78	8122.73	31.78	7656.48	31.78	7395.6	31.78	6938.85	31.78	6595.04
31.8	9055.88	31.8	8177.92	31.8	7504.08	31.8	7523.02	31.8	6961.66	31.8	6523.14
31.82	9217.28	31.82	7834.8	31.82	7693.77	31.82	7461.12	31.82	6976.49	31.82	6399.83
31.84	9181.17	31.84	8014.57	31.84	7384.81	31.84	7473.18	31.84	6972.05	31.84	6544.65
31.86	8917.41	31.86	7937.85	31.86	7606.11	31.86	7418.13	31.86	6609.14	31.86	6419.54
31.88	9008.99	31.88	7972.59	31.88	7614.4	31.88	7608.7	31.88	6706.5	31.88	6478.31
31.9	8993.84	31.9	8041.24	31.9	7595.93	31.9	7680.95	31.9	6859.3	31.9	6532.92
31.92	8949.45	31.92	8030.01	31.92	7618.08	31.92	7430.92	31.92	6782.88	31.92	6545.98
31.94	9077.14	31.94	7968.07	31.94	7573.26	31.94	7533.66	31.94	6996.35	31.94	6416.38
31.96	9026.52	31.96	7987.01	31.96	7588.69	31.96	7412.69	31.96	6982.74	31.96	6550.35
31.98	8958.2	31.98	7978.69	31.98	7419.71	31.98	7434.72	31.98	6672.85	31.98	6471.69
32	9076.9	32	7892.25	32	7353.99	32	7254.14	32	6836.83	32	6313.37
32.02	8808.43	32.02	7901.03	32.02	7758.47	32.02	7447.33	32.02	6913.85	32.02	6425.03
32.04	9039.91	32.04	7807.82	32.04	7530.85	32.04	7306.52	32.04	6866.74	32.04	6547.97
32.06	8994.12	32.06	7999.99	32.06	7571.37	32.06	7332	32.06	6890.85	32.06	6197.34
32.08	9045.62	32.08	7718.8	32.08	7557.46	32.08	7337	32.08	6718.88	32.08	6385.54
32.1	9054	32.1	7700.96	32.1	7547.98	32.1	7187.66	32.1	6805.06	32.1	6403.83
32.12	9000.91	32.12	8044.57	32.12	7563.78	32.12	7386.41	32.12	6709.4	32.12	6415.72
32.14	9037.29	32.14	7768.63	32.14	7408.51	32.14	7171.11	32.14	6804.27	32.14	6212.31
32.16	8982.13	32.16	8010.78	32.16	7319.39	32.16	7259.64	32.16	7029.47	32.16	6670.75
32.18	8968.97	32.18	7684.49	32.18	7474.34	32.18	7321.1	32.18	7006.73	32.18	6535.31
32.2	8934.26	32.2	7810.16	32.2	7457.14	32.2	7448.06	32.2	6885.29	32.2	6555
32.22	8822.44	32.22	7981.61	32.22	7356.99	32.22	7412.96	32.22	6727.41	32.22	6486.95
32.24	8840.22	32.24	7700.15	32.24	7415.88	32.24	7301.99	32.24	6688.59	32.24	6310.84
32.26	8819.36	32.26	7669.33	32.26	7459.09	32.26	7205.89	32.26	6894.59	32.26	6358.45
32.28	8669.27	32.28	7838.77	32.28	7370.36	32.28	7160.45	32.28	6740.38	32.28	6375.95
32.3	8754.04	32.3	7924.3	32.3	7267.87	32.3	7281.71	32.3	6954.48	32.3	6412.51
32.32	8744.62	32.32	7892.84	32.32	7443.26	32.32	7311.23	32.32	6837.99	32.32	6284.3
32.34	8818.79	32.34	7965.97	32.34	7158.21	32.34	7354.97	32.34	6882.41	32.34	6181.07
32.36	8764.06	32.36	7697.33	32.36	7270.23	32.36	7359.82	32.36	6774.79	32.36	6247.73
32.38	8911.57	32.38	7774.85	32.38	7336.39	32.38	7140.8	32.38	6883.92	32.38	6326.35
32.4	8931.31	32.4	7760.94	32.4	7134.14	32.4	7086.63	32.4	6816.07	32.4	6239.89
32.42	8731.59	32.42	7756.73	32.42	7314.46	32.42	7207.58	32.42	6480.67	32.42	6306.51
32.44	8641.9	32.44	7698.08	32.44	7368.46	32.44	7365.99	32.44	6773.81	32.44	6276.91
32.46	8816.01	32.46	7816.61	32.46	7262.08	32.46	7216.75	32.46	6818.19	32.46	6281.85
32.48	8823.87	32.48	7712.72	32.48	7477.23	32.48	7103.93	32.48	6891.06	32.48	6584.23
32.5	8928.6	32.5	7692.39	32.5	7165.84	32.5	7159.51	32.5	6917.79	32.5	6392.69
32.52	8595.84	32.52	7843.35	32.52	7190	32.52	7258.93	32.52	6836.07	32.52	6345.95
32.54	8677.31	32.54	7561.2	32.54	7396.14	32.54	7333.1	32.54	6661.19	32.54	6239.89
32.56	8677.95	32.56	7534.4	32.56	7101.92	32.56	7229.42	32.56	6698.53	32.56	6374.59
32.58	8783.24	32.58	7790.1	32.58	7160.37	32.58	7078.74	32.58	6773.1	32.58	6287.77
32.6	8579.73	32.6	7530.46	32.6	7084.13	32.6	7255.08	32.6	6734.58	32.6	6346.54
32.62	8829.57	32.62	7510.28	32.62	7227.87	32.62	7027.36	32.62	6501.73	32.62	6221.54
32.64	8729.12	32.64	7651.94	32.64	7443.54	32.64	7037.66	32.64	6653.85	32.64	6438.49
32.66	8545.68	32.66	7713.79	32.66	7096.3	32.66	7046.09	32.66	6779.24	32.66	6329.69
32.68	8494.92	32.68	7418.58	32.68	7260.71	32.68	7112.77	32.68	6562.53	32.68	6357.54
32.7	8762.34	32.7	7440.12	32.7	7145.01	32.7	6941.95	32.7	6638.33	32.7	6254.41
32.72	8638.19	32.72	7709.44	32.72	7371.81	32.72	7097.57	32.72	6608.54	32.72	6160.08
32.74	8670.03	32.74	7543.15	32.74	7128.09	32.74	6886.49	32.74	6552.99	32.74	6178.62
32.76	8619.48	32.76	7520.56	32.76	7210.88	32.76	7197.54	32.76	6606.57	32.76	6220.55
32.78	8628.02	32.78	7660.83	32.78	7217.46	32.78	7053.68	32.78	6650.45	32.78	6240.78
32.8	8471.3	32.8	7691.46	32.8	7242.49	32.8	6989.18	32.8	6617.74	32.8	6266.87
32.82	8678.6	32.82	7743.02	32.82	7202.58	32.82	6928.77	32.82	6679.36	32.82	6180.51
32.84	8494.86	32.84	7557.16	32.84	7099.26	32.84	6913.76	32.84	6399.72	32.84	6072.7
32.86	8572.06	32.86	7476.19	32.86	7210.12	32.86	7053.75	32.86	6556.71	32.86	6499.68
32.88	8548.64	32.88	7362.19	32.88	7181.5	32.88	6947.98	32.88	6693.43	32.88	6349.92
32.9	8488.55	32.9	7345.66	32.9	7063.61	32.9	6866.28	32.9	6648.61	32.9	6352.49
32.92	8465.93	32.92	7624.23	32.92	7005.05	32.92	7078.86	32.92	6454.87	32.92	6326.51
32.94	8548.51	32.94	7616.03	32.94	7286.55	32.94	6995	32.94	6474.87	32.94	6227.29
32.96	8309.9	32.96	7536	32.96	6995	32.96	7045.09	32.96	6510.12	32.96	6234.84
32.98	8417.41	32.98	7404.05	32.98	7057.3	32.98	7056.82	32.98	6368.34	32.98	6328.61
33	8491.87	33	7626.74	33	7159.43	33	6727.64	33	6535.38	33	6320.54
33.02	8485.87	33.02	7421.84	33.02	7160.88	33.02	7044.77	33.02	6498.01	33.02	6217.67
33.04	8688.88	33.04	7415.32	33.04	7155.86	33.04	7015.73	33.04	6434.97	33.04	6355
33.06	8501.67	33.06	7596.46	33.06	7027.53	33.06	7107.79	33.06	6625.37	33.06	6326.91
33.08	8574.9	33.08	7558.61	33.08	7078.79	33.08	6957.44	33.08	6659.5	33.08	5955.8
33.1	8539.82	33.1	7380.14	33.1	7170.74	33.1	6901.75	33.1	6612.27	33.1	6114.09
33.12	8295.28	33.12	7370.42	33.12	7019.06	33.12	6742.67	33.12	6565.8	33.12	6115.27
33.14	8587.26	33.14	7283.75	33.14	7221.66	33.14	7011.3	33.14	6403.48	33.14	6272.35
33.16	8458.12	33.16	7297.38	33.16	7034.66	33.16	6901.74	33.16	6393.41	33.16	6103.51
33.18	8461.39	33.18	7259.14	33.18	6919.57	33.18	6778.19	33.18	6493.3	33.18	6217.83
33.2	8208.01	33.2	7493.88	33.2	7064.49	33.2	6818.56	33.2	6531.83	33.2	6287.42
33.22	8296.79	33.22	7367.35	33.22	6927.85	33.22	6941.49	33.22	6799.66	33.22	6270.25
33.24	8439.33	33.24	7179.09	33.24	6858.19	33.24	6839.42	33.24	6474.77	33.24	6043.92
33.26	8439.84	33.26	7418.28	33.26	7115.7	33.26	6885.3	33.26	6585.1	33.26	6184.81
33.28	8285.37	33.28	7222.81	33.28	7062.14	33.28	6851.99	33.28	6615.16	33.28	6209.65
33.3	8293.23	33.3	7346.38	33.3	6981.74	33.3	6943.95	33.3	6452.12	33.3	6026.24
33.32	8271.52	33.32	7368.89	33.32	7119.96	33.32	6950.39	33.32	6519.99	33.32	5992.82
33.34	8434.51	33.34	7223.36	33.34	6999.33	33.34	7019.59	33.34	6511.85	33.34	6111.98
33.36	8364.3	33.36	7393.66	33.36	6948.91	33.36	6813.44	33.36	6388.53	33.36	6175.98
33.38	8165.9	33.38	7382.88	33.38	7039.56	33.38	6982.67	33.38	6510.16	33.38	6293.71
33.4	8471.12	33.4	7471.47	33.4	7044.92	33.4	6926.67	33.4	6592.43	33.4	6187.24
33.42	8296.26	33.42	7225.01	33.42	7037.03	33.42	6874.51	33.42	6314.53	33.42	6240.09
33.44	8193.03	33.44	7153.03	33.44	7016.44	33.44	6839.11	33.44	6513.16	33.44	6194.31
33.46	8178.2	33.46	7217.97	33.46	6858.81	33.46	6743.24	33.46	6529.86	33.46	6052.37
33.48	8127.73	33.48	7161.4	33.48	7072.66	33.48	7106.5	33.48	6318.38	33.48	5939.68
33.5	8321.35	33.5	7396.38	33.5	7015.49	33.5	6839.85	33.5	6487.55	33.5	6126.78
33.52	8260.27	33.52	7514.1	33.52	6977.72	33.52	6810.7	33.52	6633.81	33.52	6197.51
33.54	8251.4	33.54	7377.21	33.54	6863.02	33.54	6933.94	33.54	6375.74	33.54	6181.21
33.56	8350.21	33.56	7398.73	33.56	6794.16	33.56	6680.13	33.56	6344.94	33.56	6132.32
33.58	8278.99	33.58	7150.89	33.58	7058.16	33.58	6698.84	33.58	6511.62	33.58	6082.24
33.6	8324.2	33.6	7172.11	33.6	6911.4	33.6	6868.1	33.6	6470.63	33.6	5906.52
33.62	8260.82	33.62	7238.84	33.62	6868.66	33.62	6900.04	33.62	6421.7	33.62	5883.05
33.64	8257.94	33.64	7138.41	33.64	6727.53	33.64	6638.08	33.64	6469.37	33.64	6087.01
33.66	8317.29	33.66	7332.63	33.66	6880.56	33.66	6665.15	33.66	6417.86	33.66	6027.95
33.68	8259.19	33.68	7266.18	33.68	6877.32	33.68	6819.11	33.68	6279.38	33.68	5975.72
33.7	8008.34	33.7	7096.02	33.7	7072.02	33.7	6822.6	33.7	6246.23	33.7	6168.65
33.72	8265.67	33.72	7099.87	33.72	6729.97	33.72	6952.53	33.72	6356.15	33.72	6012.3
33.74	8038.4	33.74	7088.36	33.74	6759.87	33.74	6707.08	33.74	6252.64	33.74	6096.37
33.76	8078.57	33.76	7064.37	33.76	6776.5	33.76	6789.55	33.76	6179.53	33.76	6102.7
33.78	8149.22	33.78	6910.52	33.78	6711.5	33.78	6658	33.78	6407.88	33.78	6173.67
33.8	8238.97	33.8	7300.06	33.8	6897.75	33.8	6815.17	33.8	6241.67	33.8	6003.14
33.82	8045.27	33.82	7172.9	33.82	6953.89	33.82	6490.54	33.82	6443.31	33.82	6084.78
33.84	8308.07	33.84	7083.32	33.84	6945.99	33.84	6681.85	33.84	6462.21	33.84	6247.98
33.86	8249.72	33.86	7271.93	33.86	6811.44	33.86	6772.81	33.86	6253.08	33.86	5883.06
33.88	7934.57	33.88	7099.91	33.88	6870	33.88	6649.46	33.88	6384.11	33.88	5962.7
33.9	8066.39	33.9	6929.55	33.9	6780.28	33.9	6855.57	33.9	6248.41	33.9	6191.78
33.92	8188.31	33.92	7171.01	33.92	6729.14	33.92	6612.11	33.92	6382.01	33.92	5858.97
33.94	7987.08	33.94	7162.85	33.94	6769.27	33.94	6821.12	33.94	6319.17	33.94	5950.04
33.96	8036.12	33.96	7199.44	33.96	6882.82	33.96	6613.76	33.96	6450.11	33.96	6125.13
33.98	8118.65	33.98	7191.51	33.98	6676.91	33.98	6776.83	33.98	6178.76	33.98	6145.89
34	8253.17	34	7074.23	34	6837.35	34	6676.64	34	6296.2	34	6112.49
34.02	7940.29	34.02	7139.31	34.02	6673.42	34.02	6568.7	34.02	6313.62	34.02	5909.89
34.04	7985.53	34.04	6834.03	34.04	6898.86	34.04	6365.06	34.04	6386.64	34.04	6110
34.06	8132.27	34.06	6930.42	34.06	6734.24	34.06	6627.84	34.06	6309.69	34.06	6075.1
34.08	8186.37	34.08	6906.36	34.08	6835.86	34.08	6567.28	34.08	6401.95	34.08	5945.73
34.1	7907.53	34.1	7131.51	34.1	6861.96	34.1	6864.98	34.1	6473.23	34.1	6158.48
34.12	7939.36	34.12	7099.22	34.12	6632.06	34.12	6566.12	34.12	6288.75	34.12	5908.85
34.14	7996.19	34.14	7140.06	34.14	6593.7	34.14	6677.74	34.14	6320.05	34.14	5979.08
34.16	8148.98	34.16	7005.18	34.16	6610.57	34.16	6600.96	34.16	6375.75	34.16	5944.49
34.18	8146.44	34.18	7082.98	34.18	6698.33	34.18	6661.18	34.18	6095.95	34.18	6004.77
34.2	7890.44	34.2	7124.02	34.2	6730.98	34.2	6784.33	34.2	6280.07	34.2	5941.71
34.22	8037.32	34.22	7027.5	34.22	6623.07	34.22	6593.66	34.22	6296.05	34.22	5902.48
34.24	8054.35	34.24	7014.19	34.24	6810.42	34.24	6698.77	34.24	6219.29	34.24	6067.03
34.26	8173.95	34.26	6999.63	34.26	6756.88	34.26	6648.65	34.26	6172.12	34.26	5927.91
34.28	8137.27	34.28	7039.64	34.28	6761.81	34.28	6614.54	34.28	6220.61	34.28	5868.31
34.3	7961.81	34.3	7081.09	34.3	6615.33	34.3	6518.83	34.3	6396.07	34.3	5903.08
34.32	7952.29	34.32	7017.63	34.32	6922.43	34.32	6400.01	34.32	6380.53	34.32	5935.25
34.34	8057.86	34.34	7068.91	34.34	6612.14	34.34	6521.54	34.34	6221.25	34.34	6080.85
34.36	7967.23	34.36	7052.93	34.36	6539.6	34.36	6706.54	34.36	6146.33	34.36	5961.6
34.38	8043.93	34.38	6966.25	34.38	6780.37	34.38	6530.95	34.38	6258.6	34.38	5985.65
34.4	7790.45	34.4	7041.71	34.4	6663.08	34.4	6553.96	34.4	6276.91	34.4	5984.15
34.42	8040.79	34.42	6889.78	34.42	6520.27	34.42	6565.5	34.42	6252.29	34.42	5925.37
34.44	8010.33	34.44	6887.87	34.44	6675.65	34.44	6753.6	34.44	6331.3	34.44	5936.66
34.46	7964.1	34.46	6973.42	34.46	6638.25	34.46	6572.58	34.46	6284.52	34.46	5851.98
34.48	7976.55	34.48	6822.64	34.48	6734.19	34.48	6679.11	34.48	6248.18	34.48	5917.14
34.5	8117.55	34.5	6972.97	34.5	6639.31	34.5	6430.66	34.5	6195.16	34.5	6022.59
34.52	7829.52	34.52	6914.26	34.52	6594.08	34.52	6620.5	34.52	6245.34	34.52	6026.52
34.54	7752.72	34.54	7064.41	34.54	6549.75	34.54	6711.44	34.54	6257.32	34.54	5821.52
34.56	7917.71	34.56	6911.27	34.56	6544.26	34.56	6735.06	34.56	6358.29	34.56	5899.13
34.58	7921.65	34.58	6964.66	34.58	6759.6	34.58	6691.75	34.58	6199.01	34.58	5982.21
34.6	7770.47	34.6	6960.98	34.6	6615.11	34.6	6864.07	34.6	6319.38	34.6	6048.62
34.62	7960.34	34.62	6867.74	34.62	6781.01	34.62	6682.92	34.62	6264.72	34.62	5765.95
34.64	7921.55	34.64	7031.1	34.64	6753.15	34.64	6809.12	34.64	6138.62	34.64	5881.24
34.66	7742.57	34.66	6850.22	34.66	6582.56	34.66	6494.83	34.66	6193.93	34.66	6030.07
34.68	7859.79	34.68	7027.67	34.68	6604.2	34.68	6650.86	34.68	6135.17	34.68	5950.66
34.7	7829.56	34.7	6859.41	34.7	6689.56	34.7	6663.95	34.7	6031.78	34.7	5900.87
34.72	7880.92	34.72	6782.28	34.72	6558.07	34.72	6514.05	34.72	6205.08	34.72	5906.05
34.74	7792.58	34.74	6883.26	34.74	6471.52	34.74	6431.78	34.74	6227.37	34.74	5961.24
34.76	7875.87	34.76	6879.16	34.76	6728.64	34.76	6584.58	34.76	6106.84	34.76	5826.44
34.78	7762.39	34.78	6787.07	34.78	6851.86	34.78	6438.12	34.78	6194.94	34.78	5852.55
34.8	7887.15	34.8	6815.22	34.8	6620.85	34.8	6489.42	34.8	6196.69	34.8	5936.01
34.82	7831.56	34.82	7012.22	34.82	6608.8	34.82	6539.03	34.82	5958.5	34.82	5897.12
34.84	7814.77	34.84	6966.66	34.84	6606.8	34.84	6660.73	34.84	6203.17	34.84	5879.96
34.86	7867.3	34.86	6873.29	34.86	6729.61	34.86	6485.51	34.86	6096.65	34.86	5726.19
34.88	7961.97	34.88	6652.37	34.88	6610.75	34.88	6429.27	34.88	6178.2	34.88	5910.3
34.9	7783.74	34.9	6891.53	34.9	6624.03	34.9	6500.37	34.9	6129.79	34.9	6206.47
34.92	7716.33	34.92	6870.47	34.92	6638.88	34.92	6501.77	34.92	6174.37	34.92	5816.11
34.94	7972.25	34.94	6874.99	34.94	6553.35	34.94	6566.65	34.94	6250.03	34.94	5777.76
34.96	7899.41	34.96	6841.48	34.96	6692.41	34.96	6640.64	34.96	6138.68	34.96	5736.83
34.98	7791.8	34.98	6907.65	34.98	6755.27	34.98	6537.94	34.98	6104.06	34.98	5994.83
35	7747.27	35	6889.44	35	6551.82	35	6375.64	35	6002.71	35	5874.67
35.02	7793.34	35.02	6778.4	35.02	6378.76	35.02	6470.32	35.02	6210.66	35.02	5744.61
35.04	7931.96	35.04	6779.46	35.04	6489.62	35.04	6363.04	35.04	6156.34	35.04	6001.55
35.06	7781.12	35.06	6676.06	35.06	6607.39	35.06	6568.07	35.06	6360.04	35.06	5787.2
35.08	7970.86	35.08	6873.38	35.08	6634.6	35.08	6527.32	35.08	6193.08	35.08	5880.68
35.1	7878.34	35.1	6735.44	35.1	6631.41	35.1	6407.79	35.1	6011.46	35.1	5867.34
35.12	7799.52	35.12	6793.07	35.12	6562.87	35.12	6465.43	35.12	6261.59	35.12	5888.76
35.14	8070.52	35.14	6866.09	35.14	6519.62	35.14	6421.19	35.14	6012.75	35.14	5842.38
35.16	7949.8	35.16	6938.16	35.16	6576.57	35.16	6502.83	35.16	5910.69	35.16	5812.57
35.18	7887.34	35.18	6868.47	35.18	6465.98	35.18	6522.82	35.18	6331.25	35.18	5911.57
35.2	7858.77	35.2	6574.73	35.2	6708.12	35.2	6457.46	35.2	6200.43	35.2	5808.3
35.22	7853.24	35.22	6752.35	35.22	6468.01	35.22	6489.59	35.22	6038.25	35.22	5749.6
35.24	7849.03	35.24	6839.06	35.24	6617.61	35.24	6454.03	35.24	6037.06	35.24	5796.63
35.26	8041.45	35.26	6812.71	35.26	6723.25	35.26	6535.49	35.26	5936.34	35.26	5824.7
35.28	7613.66	35.28	6894.2	35.28	6576.04	35.28	6401.48	35.28	6045.65	35.28	5719.91
35.3	7697.68	35.3	6728.98	35.3	6667.63	35.3	6492.12	35.3	6091.6	35.3	5914.41
35.32	7697.05	35.32	6839.79	35.32	6565.92	35.32	6670.63	35.32	6172.56	35.32	5822.32
35.34	7760.66	35.34	6759.77	35.34	6662.35	35.34	6251.88	35.34	6093.88	35.34	5645.3
35.36	7890.45	35.36	6620.11	35.36	6462.81	35.36	6422.66	35.36	6135.18	35.36	5935.38
35.38	7883.37	35.38	6687.59	35.38	6632.27	35.38	6334.47	35.38	6063.85	35.38	5757.02
35.4	7828.97	35.4	6765.55	35.4	6464.98	35.4	6317.48	35.4	6045.54	35.4	5826.16
35.42	7760.62	35.42	6723.24	35.42	6578.1	35.42	6409.9	35.42	5954.82	35.42	5770.38
35.44	7771.63	35.44	6753.85	35.44	6418.91	35.44	6460.5	35.44	6115.76	35.44	5884.08
35.46	7667.08	35.46	6704.59	35.46	6645.4	35.46	6677.89	35.46	5909.18	35.46	5660.81
35.48	7842.22	35.48	6778.35	35.48	6551.91	35.48	6348.05	35.48	6013.47	35.48	5692.11
35.5	7867.4	35.5	6673.05	35.5	6333.34	35.5	6390.07	35.5	6018.98	35.5	5825.43
35.52	7611.51	35.52	6873.3	35.52	6477.46	35.52	6561.32	35.52	6004.35	35.52	5752.5
35.54	7614	35.54	6751.69	35.54	6454.34	35.54	6569.95	35.54	6033.7	35.54	5744.93
35.56	7634.22	35.56	6565.49	35.56	6394.77	35.56	6645.43	35.56	5969.77	35.56	5779.74
35.58	7716.44	35.58	6761.26	35.58	6545.13	35.58	6528.62	35.58	6015.28	35.58	5947.68
35.6	7619.3	35.6	6468.99	35.6	6513.52	35.6	6397.35	35.6	6072.95	35.6	5844.49
35.62	7709.95	35.62	6563.78	35.62	6447.85	35.62	6431.58	35.62	6065.9	35.62	5689.84
35.64	7607.85	35.64	6652.63	35.64	6559.65	35.64	6426.67	35.64	5967.97	35.64	5668.04
35.66	7607.28	35.66	6705.85	35.66	6558.78	35.66	6672.92	35.66	5989.68	35.66	5763.04
35.68	7840.24	35.68	6431.07	35.68	6547.06	35.68	6405.5	35.68	6193.22	35.68	5893.78
35.7	7556.88	35.7	6452.56	35.7	6773.09	35.7	6482.52	35.7	5921.29	35.7	5684.11
35.72	7707.3	35.72	6818.44	35.72	6540.49	35.72	6498.72	35.72	6120.85	35.72	5628.65
35.74	7674.79	35.74	6528.12	35.74	6414.04	35.74	6256.6	35.74	5939.57	35.74	5682.69
35.76	7627.42	35.76	6679.1	35.76	6459.93	35.76	6348.77	35.76	6119.89	35.76	5686.07
35.78	7784.59	35.78	6610.31	35.78	6542.27	35.78	6409.83	35.78	5803.59	35.78	5837.1
35.8	7680.84	35.8	6763.18	35.8	6477.56	35.8	6257.01	35.8	6130.61	35.8	5763.93
35.82	7531	35.82	6785.88	35.82	6445.5	35.82	6348.57	35.82	6172.93	35.82	5821.59
35.84	7452.24	35.84	6599.43	35.84	6372.22	35.84	6410.01	35.84	6133.89	35.84	5602.06
35.86	7854.24	35.86	6637.36	35.86	6492.02	35.86	6505.82	35.86	6055.17	35.86	5513.44
35.88	7757.91	35.88	6576.93	35.88	6475.3	35.88	6347	35.88	6175.84	35.88	5835.31
35.9	7582.92	35.9	6696.21	35.9	6609.37	35.9	6331.66	35.9	6027.83	35.9	5762.61
35.92	7658.74	35.92	6708.81	35.92	6394.49	35.92	6305.01	35.92	5996.46	35.92	5745.48
35.94	7569.32	35.94	6655.86	35.94	6374.11	35.94	6382.43	35.94	6043.36	35.94	5639.28
35.96	7856.49	35.96	6630.08	35.96	6520.75	35.96	6345.73	35.96	5908.4	35.96	5881.58
35.98	7916.98	35.98	6682.99	35.98	6498.59	35.98	6289.05	35.98	5999.12	35.98	5647.15
36	7474.04	36	6768.3	36	6625.59	36	6524.38	36	5981.47	36	5615.77
36.02	7568.75	36.02	6595.16	36.02	6390.23	36.02	6373.54	36.02	6213.89	36.02	5777.17
36.04	7696.77	36.04	6975.66	36.04	6435.82	36.04	6297.41	36.04	5984.35	36.04	5767.1
36.06	7823.68	36.06	6624.85	36.06	6489.88	36.06	6454.05	36.06	5892.49	36.06	5749.28
36.08	7645.86	36.08	6612.93	36.08	6635.26	36.08	6174.5	36.08	6035.72	36.08	5680.92
36.1	7740.53	36.1	6760.05	36.1	6636.99	36.1	6270.92	36.1	5929.43	36.1	5698.41
36.12	7743.4	36.12	6690.84	36.12	6502.27	36.12	6609.01	36.12	6010.34	36.12	5552.91
36.14	7574.81	36.14	6532.12	36.14	6409.78	36.14	6472.19	36.14	5931.89	36.14	5751.02
36.16	7527.79	36.16	6749.84	36.16	6508.26	36.16	6317.12	36.16	6036.38	36.16	5710.54
36.18	7569.73	36.18	6562.91	36.18	6324.73	36.18	6540.74	36.18	5847.57	36.18	5759.16
36.2	7652.53	36.2	6635.13	36.2	6415.69	36.2	6446.49	36.2	6072.15	36.2	5644.54
36.22	7702.59	36.22	6545.42	36.22	6339.12	36.22	6323.23	36.22	5891.4	36.22	5692.18
36.24	7433.74	36.24	6533.72	36.24	6630.07	36.24	6298.86	36.24	5962.68	36.24	5592.9
36.26	7516.75	36.26	6594.58	36.26	6351.39	36.26	6427.74	36.26	6189.64	36.26	5772.63
36.28	7836.3	36.28	6678.28	36.28	6378.86	36.28	6433.58	36.28	6034.08	36.28	5734.33
36.3	7748.65	36.3	6625.04	36.3	6427.74	36.3	6584.34	36.3	6059.53	36.3	5651.66
36.32	7666.32	36.32	6777.44	36.32	6238.52	36.32	6282.6	36.32	6074.36	36.32	5574.53
36.34	7754.67	36.34	6681.72	36.34	6473.26	36.34	6502.92	36.34	5961.43	36.34	5784.51
36.36	7845.37	36.36	6721.72	36.36	6445.19	36.36	6414.25	36.36	5970.28	36.36	5607.43
36.38	7765.81	36.38	6517.99	36.38	6601.06	36.38	6247.7	36.38	5981.7	36.38	5647.96
36.4	7667.44	36.4	6456.97	36.4	6322.6	36.4	6520.24	36.4	6046.38	36.4	5657.49
36.42	7714.82	36.42	6569.56	36.42	6573.5	36.42	6384.28	36.42	6066.04	36.42	5730.2
36.44	7505.75	36.44	6497.82	36.44	6437.69	36.44	6212.99	36.44	5997.13	36.44	5611.25
36.46	7559.64	36.46	6624.9	36.46	6484.81	36.46	6274.97	36.46	5965.33	36.46	5729.16
36.48	7650.17	36.48	6518.67	36.48	6380.97	36.48	6368.82	36.48	6099.99	36.48	5708.96
36.5	7638.91	36.5	6609.1	36.5	6479.29	36.5	6332.24	36.5	5963.06	36.5	5504.65
36.52	7648.11	36.52	6643.73	36.52	6504.07	36.52	6287.46	36.52	6152.6	36.52	5500.12
36.54	7626.84	36.54	6713.56	36.54	6538.8	36.54	6164	36.54	5933.23	36.54	5875.71
36.56	7690.25	36.56	6637.53	36.56	6683.16	36.56	6399.73	36.56	5934.46	36.56	5621.42
36.58	7626.1	36.58	6490.03	36.58	6322.85	36.58	6308.18	36.58	6005.66	36.58	5761.33
36.6	7531.7	36.6	6666.16	36.6	6402.9	36.6	6310.69	36.6	5960.05	36.6	5677.96
36.62	7770.67	36.62	6370.22	36.62	6323.44	36.62	6419.62	36.62	5959.21	36.62	5518.49
36.64	7582.69	36.64	6576.19	36.64	6470.97	36.64	6419.64	36.64	6064.4	36.64	5516.17
36.66	7599.38	36.66	6681.44	36.66	6393.27	36.66	6430.58	36.66	5882.72	36.66	5596.16
36.68	7677.99	36.68	6618.72	36.68	6372.2	36.68	6332.39	36.68	5966.06	36.68	5619.4
36.7	7763.15	36.7	6574.09	36.7	6617.47	36.7	6429.21	36.7	6087.13	36.7	5691.75
36.72	7799.8	36.72	6470.26	36.72	6414.1	36.72	6430.92	36.72	6003.16	36.72	5598.53
36.74	7683.22	36.74	6586.05	36.74	6431.09	36.74	6516.61	36.74	6107.12	36.74	5687.53
36.76	7444.13	36.76	6507.13	36.76	6359.91	36.76	6304.05	36.76	6061.18	36.76	5615.56
36.78	7785.49	36.78	6542.66	36.78	6420.16	36.78	6204.43	36.78	5993.69	36.78	5700.61
36.8	7599.2	36.8	6479.96	36.8	6460.01	36.8	6262.23	36.8	5852.52	36.8	5439.03
36.82	7561.27	36.82	6472.13	36.82	6309.78	36.82	6174.23	36.82	5960.46	36.82	5511.24
36.84	7715.72	36.84	6510.18	36.84	6384.05	36.84	6440.53	36.84	5880.69	36.84	5472.9
36.86	7721.89	36.86	6524.07	36.86	6591.46	36.86	6250.94	36.86	5980.57	36.86	5538.71
36.88	7844.88	36.88	6639.11	36.88	6562.01	36.88	6434.94	36.88	5925.26	36.88	5619.89
36.9	7676.36	36.9	6538.28	36.9	6469.52	36.9	6320.69	36.9	5896.99	36.9	5664.81
36.92	7782.25	36.92	6521.56	36.92	6413.6	36.92	6300.19	36.92	5807.44	36.92	5549.44
36.94	7578.17	36.94	6479.04	36.94	6513.99	36.94	6359.77	36.94	5800.27	36.94	5466.16
36.96	7588.24	36.96	6521.82	36.96	6338.28	36.96	6426.37	36.96	5815.52	36.96	5680.71
36.98	7767.42	36.98	6564.63	36.98	6394.69	36.98	6350.17	36.98	5828.12	36.98	5605.03
37	7671.54	37	6400.16	37	6528.19	37	6361.95	37	5898.84	37	5391.08
37.02	7912.28	37.02	6547.4	37.02	6585.73	37.02	6277.05	37.02	5766.67	37.02	5672.64
37.04	7519.98	37.04	6491.18	37.04	6232.59	37.04	6238.01	37.04	5906.24	37.04	5576.21
37.06	7683.52	37.06	6583.14	37.06	6424.13	37.06	6141.81	37.06	5932.84	37.06	5668.32
37.08	7629.93	37.08	6663.62	37.08	6535.15	37.08	6477.39	37.08	5762.02	37.08	5628.03
37.1	7530.51	37.1	6621.62	37.1	6527.31	37.1	6297.54	37.1	5951.76	37.1	5488.62
37.12	7775.51	37.12	6536.53	37.12	6287.51	37.12	6485.99	37.12	5833.83	37.12	5647.5
37.14	7620.64	37.14	6586.52	37.14	6257.2	37.14	6494.19	37.14	6020.8	37.14	5522.92
37.16	7713.41	37.16	6596.43	37.16	6574.88	37.16	6365.49	37.16	5779.02	37.16	5372.13
37.18	7602.47	37.18	6539.94	37.18	6421.7	37.18	6306.27	37.18	5796.58	37.18	5548.34
37.2	7684.87	37.2	6586.25	37.2	6495.4	37.2	6257.49	37.2	5790.39	37.2	5406.13
37.22	7790.11	37.22	6340.19	37.22	6375.38	37.22	6383.04	37.22	5819.84	37.22	5518.55
37.24	7567.11	37.24	6281.51	37.24	6303.52	37.24	6223	37.24	5939.12	37.24	5384.58
37.26	7465.84	37.26	6573.63	37.26	6238.62	37.26	6473.56	37.26	5874.31	37.26	5510.68
37.28	7759.46	37.28	6533.7	37.28	6380.89	37.28	6495.48	37.28	5830.34	37.28	5419.52
37.3	7653.6	37.3	6546.08	37.3	6518.27	37.3	6438.43	37.3	5749.89	37.3	5490.97
37.32	7325.96	37.32	6558.93	37.32	6182.13	37.32	6293.95	37.32	5737.37	37.32	5397.02
37.34	7810.3	37.34	6492.32	37.34	6313.6	37.34	6489.52	37.34	5671.4	37.34	5716.21
37.36	7649.99	37.36	6475.91	37.36	6553.32	37.36	6272.07	37.36	5858.73	37.36	5437.73
37.38	7409.94	37.38	6614.41	37.38	6308.8	37.38	6254.11	37.38	5869.03	37.38	5683.04
37.4	7670.15	37.4	6548.99	37.4	6435.72	37.4	6343.49	37.4	5876.54	37.4	5434.02
37.42	7440.18	37.42	6603.3	37.42	6523.7	37.42	6524.37	37.42	5854.47	37.42	5480.48
37.44	7688.31	37.44	6625.73	37.44	6413.5	37.44	6228.62	37.44	5880.02	37.44	5483.77
37.46	7673.16	37.46	6512.02	37.46	6516.56	37.46	6276.36	37.46	5798.7	37.46	5549.28
37.48	7769.21	37.48	6403.07	37.48	6415.49	37.48	6436.06	37.48	5950.76	37.48	5579.34
37.5	7521.87	37.5	6658.26	37.5	6334.26	37.5	6271.97	37.5	6053.73	37.5	5510.41
37.52	7784.91	37.52	6576.99	37.52	6323.26	37.52	6229.92	37.52	5888.88	37.52	5552.24
37.54	7748.94	37.54	6386.65	37.54	6305.29	37.54	6304.97	37.54	5722.5	37.54	5429.89
37.56	7629.16	37.56	6549.63	37.56	6397.61	37.56	6370.44	37.56	5842.24	37.56	5549.13
37.58	7715.68	37.58	6562.11	37.58	6209.7	37.58	6398.38	37.58	5896.62	37.58	5416.45
37.6	7771.58	37.6	6458.47	37.6	6409.34	37.6	6259.73	37.6	5804.81	37.6	5342.02
37.62	7772.27	37.62	6364.04	37.62	6446.08	37.62	6269.65	37.62	5829.28	37.62	5495.04
37.64	7843.83	37.64	6375.59	37.64	6407.77	37.64	6217.42	37.64	5964.74	37.64	5560.54
37.66	7724.51	37.66	6471.06	37.66	6335.14	37.66	6191.12	37.66	5716.21	37.66	5648.9
37.68	7697.96	37.68	6502.57	37.68	6270.7	37.68	6313.74	37.68	5914.97	37.68	5389.56
37.7	7661.71	37.7	6667	37.7	6202.24	37.7	6249.23	37.7	5875.8	37.7	5478.81
37.72	7609.74	37.72	6603.69	37.72	6656.73	37.72	6246.02	37.72	5708.2	37.72	5532.52
37.74	7670.45	37.74	6484.95	37.74	6501.14	37.74	6346.37	37.74	5852.3	37.74	5369.76
37.76	7688.61	37.76	6518.34	37.76	6381.57	37.76	6178.51	37.76	5824.2	37.76	5445.78
37.78	7424.05	37.78	6496.91	37.78	6392.63	37.78	6254.23	37.78	5868.93	37.78	5624.38
37.8	7670.84	37.8	6408.98	37.8	6317.66	37.8	6259.78	37.8	5771.5	37.8	5542.95
37.82	7802.5	37.82	6474.38	37.82	6280.71	37.82	6137.63	37.82	5705.14	37.82	5513.28
37.84	7534.95	37.84	6655.48	37.84	6482.99	37.84	6365.64	37.84	5863.54	37.84	5405.03
37.86	7622.25	37.86	6505.59	37.86	6604.35	37.86	6288.64	37.86	5819.31	37.86	5427.77
37.88	7639.79	37.88	6515.94	37.88	6355.32	37.88	6408.42	37.88	5793.36	37.88	5602.04
37.9	7620.81	37.9	6297.71	37.9	6455.51	37.9	6270.85	37.9	5750.49	37.9	5427.66
37.92	7598.46	37.92	6615.81	37.92	6345.98	37.92	6098.5	37.92	5864.47	37.92	5448.67
37.94	7573.85	37.94	6704.18	37.94	6400.43	37.94	6272.33	37.94	5934.98	37.94	5498.63
37.96	7894.95	37.96	6324.66	37.96	6448.6	37.96	6198.63	37.96	5738.72	37.96	5444.94
37.98	7678.63	37.98	6455.31	37.98	6394.32	37.98	6303.8	37.98	5664	37.98	5451.78
38	7776.78	38	6499.1	38	6296.42	38	6420.63	38	5791.85	38	5354.2
38.02	7774.55	38.02	6505.58	38.02	6442.02	38.02	6232.14	38.02	6019.98	38.02	5477.12
38.04	7739.95	38.04	6640.73	38.04	6160.94	38.04	6395.49	38.04	5971.25	38.04	5328.09
38.06	7793.93	38.06	6653.18	38.06	6335.79	38.06	6299.78	38.06	5702.25	38.06	5267.25
38.08	7677.86	38.08	6564.51	38.08	6347.51	38.08	6194.19	38.08	5969.88	38.08	5479.13
38.1	7644.25	38.1	6486.03	38.1	6466.93	38.1	6260.92	38.1	5778.07	38.1	5381.94
38.12	7690.27	38.12	6493.74	38.12	6306.39	38.12	6320.47	38.12	5807.01	38.12	5330.18
38.14	7664.84	38.14	6485.15	38.14	6274.34	38.14	6122.39	38.14	5608.55	38.14	5210.29
38.16	7446.79	38.16	6477.49	38.16	6469.41	38.16	6303.12	38.16	5672.46	38.16	5492.03
38.18	7658.96	38.18	6351.57	38.18	6243.26	38.18	6292.79	38.18	5786.04	38.18	5560.66
38.2	7606.96	38.2	6276.11	38.2	6445.51	38.2	6055.48	38.2	5885.95	38.2	5405.48
38.22	7529.73	38.22	6481.1	38.22	6234.73	38.22	6261.21	38.22	5792.15	38.22	5518.29
38.24	7584.16	38.24	6436.57	38.24	6513.35	38.24	6337.9	38.24	5779.26	38.24	5442.7
38.26	7481.41	38.26	6515.95	38.26	6344.06	38.26	6508.63	38.26	5951.44	38.26	5315.09
38.28	7680.83	38.28	6490.16	38.28	6193.86	38.28	6193.28	38.28	5650.62	38.28	5471.16
38.3	7720.16	38.3	6403.46	38.3	6324.56	38.3	6343.65	38.3	5804.8	38.3	5418.62
38.32	7612.96	38.32	6244.12	38.32	6400.26	38.32	6342.29	38.32	5709.63	38.32	5481.85
38.34	7494.61	38.34	6537.98	38.34	6334.72	38.34	6434.11	38.34	5734.99	38.34	5333.34
38.36	7722.64	38.36	6420.89	38.36	6283.85	38.36	6393.84	38.36	5780.48	38.36	5406.99
38.38	7794.72	38.38	6489.5	38.38	6315.47	38.38	6484.46	38.38	5920.06	38.38	5312.43
38.4	7671.51	38.4	6460.45	38.4	6399.7	38.4	6301.35	38.4	5813.53	38.4	5448.91
38.42	7689.28	38.42	6452.91	38.42	6265.74	38.42	6324.81	38.42	5684.68	38.42	5382.7
38.44	7585.89	38.44	6478.97	38.44	6332.39	38.44	6286.31	38.44	5908.95	38.44	5371.61
38.46	7787.18	38.46	6369.87	38.46	6428.07	38.46	6242.08	38.46	5572.45	38.46	5272.46
38.48	7648.8	38.48	6432.39	38.48	6263.38	38.48	6350.82	38.48	5821.3	38.48	5386.99
38.5	7494.61	38.5	6532.52	38.5	6439.15	38.5	6275.84	38.5	5778.76	38.5	5476.48
38.52	7638.77	38.52	6362	38.52	6290.94	38.52	6134.98	38.52	5768.39	38.52	5403.15
38.54	7588.4	38.54	6490.03	38.54	6110.62	38.54	6249.22	38.54	5683.6	38.54	5187.55
38.56	7840.17	38.56	6440.31	38.56	6040.22	38.56	6300.92	38.56	5614.9	38.56	5445.12
38.58	7554.53	38.58	6509.26	38.58	6368.04	38.58	6171.03	38.58	5796.52	38.58	5470.83
38.6	7546.26	38.6	6431.27	38.6	6250.34	38.6	6362.38	38.6	5725.34	38.6	5224.08
38.62	7602.37	38.62	6511.95	38.62	6361.53	38.62	6007.46	38.62	5839.85	38.62	5369.37
38.64	7611.05	38.64	6492.77	38.64	6331.22	38.64	6292.87	38.64	5814.82	38.64	5191.98
38.66	7717.47	38.66	6548.69	38.66	6471.66	38.66	6240.84	38.66	5850.47	38.66	5327.24
38.68	7693.94	38.68	6384.14	38.68	6249.72	38.68	6292.48	38.68	5815.98	38.68	5284.42
38.7	7614.67	38.7	6396.06	38.7	6072.31	38.7	6212.85	38.7	5894.44	38.7	5475.12
38.72	7642.4	38.72	6285.78	38.72	6240.1	38.72	6277.12	38.72	5711.52	38.72	5275.61
38.74	7526.24	38.74	6500.23	38.74	6274.31	38.74	6279.21	38.74	5801.23	38.74	5428.63
38.76	7545.61	38.76	6588.35	38.76	6137.15	38.76	6219.08	38.76	5701.88	38.76	5321.06
38.78	7589.21	38.78	6387.25	38.78	6292.46	38.78	6229.11	38.78	5800.72	38.78	5375.63
38.8	7495.62	38.8	6517.45	38.8	6193.87	38.8	6443.08	38.8	5825.57	38.8	5295.53
38.82	7566.26	38.82	6376.58	38.82	6325.56	38.82	6182.81	38.82	5813.26	38.82	5328.63
38.84	7603.47	38.84	6497.02	38.84	6263.86	38.84	6304.99	38.84	5768.25	38.84	5215.69
38.86	7661.08	38.86	6579.19	38.86	6173.44	38.86	6241.06	38.86	5732.94	38.86	5354.66
38.88	7641.49	38.88	6469.04	38.88	6262.14	38.88	6255.88	38.88	5820.38	38.88	5365.78
38.9	7589.16	38.9	6451.08	38.9	6231.43	38.9	6119.42	38.9	5816.4	38.9	5215.79
38.92	7644.48	38.92	6397.8	38.92	6265.39	38.92	6217.93	38.92	5787.45	38.92	5636.44
38.94	7635.56	38.94	6665.52	38.94	6282.64	38.94	6258.86	38.94	5672.07	38.94	5423.76
38.96	7458.63	38.96	6422.37	38.96	6207.3	38.96	6258.93	38.96	5676.64	38.96	5384.65
38.98	7400.72	38.98	6394.02	38.98	6339.76	38.98	6189.18	38.98	5582.19	38.98	5294.08
39	7669.9	39	6443.51	39	6272.75	39	6287.92	39	5695.28	39	5047.91
39.02	7651.68	39.02	6396.82	39.02	6216.45	39.02	6353.75	39.02	5743.14	39.02	5293.4
39.04	7465.9	39.04	6477.89	39.04	6198.04	39.04	6259.45	39.04	5855.78	39.04	5291.06
39.06	7615.61	39.06	6193.62	39.06	6246.29	39.06	6157.61	39.06	5856.6	39.06	5342.23
39.08	7501.65	39.08	6217.45	39.08	6239.5	39.08	6301.9	39.08	5774.51	39.08	5442.18
39.1	7675.04	39.1	6464.8	39.1	6283.16	39.1	5953.42	39.1	5783.51	39.1	5327.99
39.12	7400.13	39.12	6504.36	39.12	6356.46	39.12	6112.33	39.12	5795.44	39.12	5329.78
39.14	7640.4	39.14	6354.19	39.14	6269.69	39.14	6146.13	39.14	5587.26	39.14	5563.53
39.16	7348.6	39.16	6235.87	39.16	6320.91	39.16	6051.5	39.16	5594.46	39.16	5259.51
39.18	7738.55	39.18	6258.18	39.18	6128.09	39.18	6139.7	39.18	5828.13	39.18	5278.27
39.2	7711.06	39.2	6283.38	39.2	6319.07	39.2	6230.22	39.2	5860.4	39.2	5245.33
39.22	7846.92	39.22	6464.14	39.22	6249.76	39.22	6421.63	39.22	5715.11	39.22	5251.53
39.24	7784.62	39.24	6489.02	39.24	6257.6	39.24	6170.31	39.24	5530.28	39.24	5324.64
39.26	7542.88	39.26	6414.41	39.26	6297.04	39.26	6172.45	39.26	5638.88	39.26	5131.73
39.28	7345.52	39.28	6543.71	39.28	6335.79	39.28	6369.53	39.28	5823.39	39.28	5338.1
39.3	7611.34	39.3	6503.24	39.3	6242.7	39.3	6124.07	39.3	5897.88	39.3	5359
39.32	7543.88	39.32	6594.06	39.32	6249.89	39.32	6207.9	39.32	5750.36	39.32	5567.88
39.34	7342.5	39.34	6453.22	39.34	6376.33	39.34	6219.66	39.34	5740.01	39.34	5215.78
39.36	7845.32	39.36	6380.02	39.36	6063.23	39.36	6109.54	39.36	5731.17	39.36	5159.33
39.38	7520.34	39.38	6375.48	39.38	6347.09	39.38	6252.06	39.38	5742.12	39.38	5296.62
39.4	7738.18	39.4	6320.42	39.4	6405.16	39.4	6227.66	39.4	5763.93	39.4	5182.87
39.42	7604.05	39.42	6536.02	39.42	6311.49	39.42	6147.03	39.42	5756.17	39.42	5280.1
39.44	7661.86	39.44	6376.16	39.44	6367.39	39.44	6242.77	39.44	5729.51	39.44	5391.94
39.46	7636.19	39.46	6575.11	39.46	6267.71	39.46	6169.24	39.46	5575.68	39.46	5250.94
39.48	7620.96	39.48	6308.93	39.48	6399.85	39.48	6225.01	39.48	5735.74	39.48	5277.82
39.5	7612.64	39.5	6489.92	39.5	6132.02	39.5	6255.21	39.5	5483.86	39.5	5303.14
39.52	7588.86	39.52	6389.26	39.52	6306.91	39.52	6230.29	39.52	5740.53	39.52	5085.53
39.54	7551.12	39.54	6297.7	39.54	6372.16	39.54	5942.69	39.54	5731.76	39.54	5260.79
39.56	7632.21	39.56	6363.72	39.56	6336.13	39.56	6224.9	39.56	5613.17	39.56	5150.74
39.58	7796.83	39.58	6531.98	39.58	6267.55	39.58	6098.25	39.58	5470.63	39.58	5354.95
39.6	7516.89	39.6	6446.69	39.6	6248.17	39.6	6189.84	39.6	5813.96	39.6	5336.45
39.62	7668.63	39.62	6252.69	39.62	6175.93	39.62	6188.43	39.62	5536.49	39.62	5382.2
39.64	7658.41	39.64	6349.9	39.64	6179.07	39.64	6038.84	39.64	5828.53	39.64	5220.76
39.66	7764.65	39.66	6275.84	39.66	6220.53	39.66	6116.51	39.66	5712.06	39.66	5087.58
39.68	7596.13	39.68	6398.29	39.68	6204.26	39.68	6222.4	39.68	5641.87	39.68	5157.17
39.7	7585.34	39.7	6489.14	39.7	6371.31	39.7	6268.25	39.7	5688.3	39.7	5396.95
39.72	7533.53	39.72	6430.92	39.72	6276.11	39.72	6213.14	39.72	5737.15	39.72	5299.6
39.74	7318.25	39.74	6518.08	39.74	6278.52	39.74	6146.56	39.74	5678.63	39.74	5298.75
39.76	7500.94	39.76	6370.17	39.76	6195.51	39.76	6155.94	39.76	5685.39	39.76	5110.05
39.78	7656.22	39.78	6528.63	39.78	6356.05	39.78	6040.44	39.78	5780.35	39.78	5267.46
39.8	7725.33	39.8	6695.09	39.8	6233.89	39.8	6022.98	39.8	5605.44	39.8	5368.68
39.82	7470.98	39.82	6529.17	39.82	6132.72	39.82	6204.43	39.82	5591.46	39.82	5334.64
39.84	7662.93	39.84	6495.07	39.84	6284.2	39.84	6219.67	39.84	5912.01	39.84	5128.06
39.86	7644.48	39.86	6466.83	39.86	6430.14	39.86	6044.03	39.86	5480.98	39.86	5205.74
39.88	7509.08	39.88	6323.01	39.88	6429.07	39.88	6158.95	39.88	5710.89	39.88	5202.02
39.9	7768.62	39.9	6504.71	39.9	6215.29	39.9	6362.68	39.9	5809.61	39.9	5220.08
39.92	7383.55	39.92	6631.79	39.92	6172.86	39.92	6309.59	39.92	5587.79	39.92	5190.29
39.94	7618.56	39.94	6375.49	39.94	6211.8	39.94	6233.88	39.94	5962.82	39.94	5152.19
39.96	7578	39.96	6294.72	39.96	6120.88	39.96	6277.34	39.96	5647.6	39.96	5233.72
39.98	7581.93	39.98	6427.39	39.98	6283.49	39.98	6273.07	39.98	5587.14	39.98	5247.21
40	7415.71	40	6674.44	40	6065.64	40	6180.06	40	5747.47	40	5136.92
40.02	7598.56	40.02	6501.43	40.02	6394.39	40.02	6111.24	40.02	5650.81	40.02	5092.04
40.04	7543.38	40.04	6508.28	40.04	6124.4	40.04	6227.51	40.04	5569.19	40.04	5108.06
40.06	7579.31	40.06	6511.87	40.06	6251.02	40.06	6025.83	40.06	5760.27	40.06	5282.98
40.08	7665.93	40.08	6417.3	40.08	6186.55	40.08	6333.57	40.08	5689.81	40.08	5205.84
40.1	7617.19	40.1	6527.47	40.1	6131.09	40.1	6110.86	40.1	5540.72	40.1	5305.28
40.12	7527.2	40.12	6438.38	40.12	6263.79	40.12	6027.67	40.12	5597.19	40.12	5136.96
40.14	7716.08	40.14	6398.66	40.14	6266.47	40.14	6107.36	40.14	5702.95	40.14	5369.54
40.16	7625.69	40.16	6257.28	40.16	6287.92	40.16	6199.86	40.16	5852.87	40.16	5196.75
40.18	7795.81	40.18	6561.86	40.18	6260.96	40.18	6063.84	40.18	5668.46	40.18	5256.06
40.2	7581.51	40.2	6487.48	40.2	6375.44	40.2	6121.74	40.2	5548.58	40.2	5250.44
40.22	7754.71	40.22	6480.36	40.22	6410.93	40.22	6246.68	40.22	5432.31	40.22	5169.24
40.24	7363.08	40.24	6375.48	40.24	6307.76	40.24	6079.42	40.24	5800.09	40.24	5228.82
40.26	7466.69	40.26	6340.85	40.26	6521.19	40.26	6219.07	40.26	5419.77	40.26	5072.18
40.28	7572.18	40.28	6698.35	40.28	6188.65	40.28	6071.62	40.28	5613.19	40.28	5418.25
40.3	7670.42	40.3	6399.57	40.3	6296.12	40.3	6215.76	40.3	5649.13	40.3	5153.7
40.32	7559.02	40.32	6419.4	40.32	6016.41	40.32	6207.9	40.32	5690.92	40.32	5105.97
40.34	7521.82	40.34	6322.42	40.34	6333.9	40.34	5971.98	40.34	5571.41	40.34	5139.61
40.36	7711.71	40.36	6395.22	40.36	6205.17	40.36	6226.34	40.36	5617.42	40.36	5209.74
40.38	7454.76	40.38	6315.7	40.38	6393.76	40.38	6075.79	40.38	5640.04	40.38	5273.42
40.4	7596.39	40.4	6372.75	40.4	6333.96	40.4	6060.7	40.4	5499.65	40.4	5315.85
40.42	7369.63	40.42	6362.22	40.42	6210.84	40.42	6105.23	40.42	5663.88	40.42	5152.42
40.44	7487.87	40.44	6501.32	40.44	6152	40.44	6125.03	40.44	5648.29	40.44	5129.77
40.46	7638.21	40.46	6297.73	40.46	6223.09	40.46	6109.87	40.46	5733.47	40.46	5326.13
40.48	7408.43	40.48	6407.53	40.48	6142.58	40.48	6053.24	40.48	5673.21	40.48	5334.39
40.5	7593.48	40.5	6531.42	40.5	6127.22	40.5	6158.31	40.5	5645.67	40.5	5237.12
40.52	7533.86	40.52	6341.35	40.52	6214.5	40.52	6164.64	40.52	5647.34	40.52	5250.79
40.54	7622.56	40.54	6351.29	40.54	6360.29	40.54	6004.24	40.54	5641.82	40.54	5158.27
40.56	7439.38	40.56	6597.36	40.56	6201.76	40.56	5979.64	40.56	5689.62	40.56	5082.42
40.58	7640.41	40.58	6485.56	40.58	6365.08	40.58	6039.28	40.58	5562.87	40.58	5204.57
40.6	7540.34	40.6	6512.29	40.6	6213.47	40.6	6027.78	40.6	5592.32	40.6	5011.89
40.62	7613.64	40.62	6423.94	40.62	6254.91	40.62	6229.9	40.62	5462.33	40.62	5209.86
40.64	7676.97	40.64	6483.66	40.64	6163.04	40.64	6143.53	40.64	5672.67	40.64	5378.84
40.66	7647.07	40.66	6178.3	40.66	6409.93	40.66	6020.82	40.66	5598.94	40.66	5296.31
40.68	7549.33	40.68	6288.67	40.68	6030.74	40.68	6148.46	40.68	5503.34	40.68	5153.87
40.7	7701.03	40.7	6201.29	40.7	6324.9	40.7	6205.38	40.7	5839.74	40.7	5214.81
40.72	7662.01	40.72	6360.05	40.72	6291.24	40.72	6167.16	40.72	5542.66	40.72	5012.04
40.74	7506.45	40.74	6335.81	40.74	6332.21	40.74	6025.51	40.74	5650.94	40.74	5119.54
40.76	7581.94	40.76	6525.49	40.76	6200.94	40.76	6129.53	40.76	5527.16	40.76	5085.14
40.78	7592.03	40.78	6332.31	40.78	6051.77	40.78	6091.11	40.78	5567.64	40.78	5081.16
40.8	7427.59	40.8	6380.65	40.8	6059.76	40.8	6154.86	40.8	5733.84	40.8	5208.96
40.82	7614.71	40.82	6335.48	40.82	6182.2	40.82	6141.32	40.82	5697.13	40.82	5105.46
40.84	7463.98	40.84	6607.73	40.84	6116.37	40.84	6265.36	40.84	5460.63	40.84	5124.03
40.86	7479.65	40.86	6475.65	40.86	5886.58	40.86	6152.23	40.86	5662.39	40.86	5119.55
40.88	7641.76	40.88	6587.34	40.88	6036.7	40.88	6069.8	40.88	5583.23	40.88	5087.51
40.9	7425.31	40.9	6352.02	40.9	6188.01	40.9	5947.77	40.9	5610.09	40.9	5041.42
40.92	7385.51	40.92	6441.11	40.92	6177.04	40.92	6174.28	40.92	5555.61	40.92	5252.76
40.94	7640.84	40.94	6424.85	40.94	6228.64	40.94	6036.72	40.94	5599.71	40.94	5247.82
40.96	7583.6	40.96	6507.28	40.96	6138.4	40.96	6146.56	40.96	5531	40.96	5071.02
40.98	7446.78	40.98	6310.01	40.98	6256.25	40.98	6026.62	40.98	5673.48	40.98	5240.28
41	7594.9	41	6324.13	41	6151.64	41	6250.35	41	5701.67	41	4959.71
41.02	7456.38	41.02	6345.37	41.02	6271.78	41.02	5971.73	41.02	5445.33	41.02	5179.4
41.04	7561.84	41.04	6387.01	41.04	6268.8	41.04	6283.27	41.04	5502.27	41.04	5054.02
41.06	7489.81	41.06	6407.2	41.06	6118.76	41.06	5999.35	41.06	5564.09	41.06	4898.4
41.08	7520.75	41.08	6415.93	41.08	6138.27	41.08	6115.41	41.08	5567.31	41.08	5288.89
41.1	7638.98	41.1	6291.58	41.1	6246.32	41.1	6182.05	41.1	5568.91	41.1	4956.58
41.12	7648.39	41.12	6335.98	41.12	6087.55	41.12	6107.49	41.12	5372.06	41.12	5334.69
41.14	7548.44	41.14	6521.98	41.14	6024	41.14	6165.39	41.14	5564.92	41.14	5096.95
41.16	7431.38	41.16	6510.85	41.16	6269.92	41.16	6053.49	41.16	5572.16	41.16	5172.59
41.18	7497.74	41.18	6256.71	41.18	6267.39	41.18	6020.11	41.18	5414.4	41.18	5093.66
41.2	7428.13	41.2	6200.88	41.2	6191.02	41.2	5880.82	41.2	5788.42	41.2	5202.65
41.22	7537.62	41.22	6348.89	41.22	6295.38	41.22	5991.97	41.22	5609.94	41.22	5199.04
41.24	7370.41	41.24	6362.43	41.24	6086.68	41.24	5954.11	41.24	5519.7	41.24	5072.18
41.26	7548.44	41.26	6415.33	41.26	6426.23	41.26	5814.99	41.26	5648.57	41.26	5116.67
41.28	7690.28	41.28	6556.07	41.28	6144.69	41.28	6023.36	41.28	5580.52	41.28	4945.47
41.3	7444.22	41.3	6289.99	41.3	6219.69	41.3	6237.28	41.3	5525.5	41.3	5151.86
41.32	7519.01	41.32	6334.3	41.32	6182.11	41.32	5984.35	41.32	5631.84	41.32	5089.68
41.34	7452.02	41.34	6348.42	41.34	6282.31	41.34	5873.57	41.34	5660.35	41.34	5092.79
41.36	7604.12	41.36	6412.42	41.36	6405.06	41.36	5940.65	41.36	5559.12	41.36	5058.74
41.38	7399.76	41.38	6302.51	41.38	6246.03	41.38	5947.08	41.38	5524.93	41.38	5072.21
41.4	7416.03	41.4	6328.54	41.4	6206.97	41.4	6160.76	41.4	5644.31	41.4	5216.14
41.42	7433.09	41.42	6497.7	41.42	6055.14	41.42	6249.1	41.42	5618.63	41.42	5075.88
41.44	7530.92	41.44	6514.63	41.44	6031.47	41.44	6138.57	41.44	5747.42	41.44	4999.44
41.46	7462.75	41.46	6463.18	41.46	6185.66	41.46	6040.93	41.46	5439.03	41.46	5197.24
41.48	7439.12	41.48	6446.8	41.48	6074.2	41.48	6019.48	41.48	5561.33	41.48	5043.31
41.5	7402.15	41.5	6468.45	41.5	6140.04	41.5	6042.36	41.5	5368.09	41.5	5030.69
41.52	7620.33	41.52	6200.98	41.52	6203.06	41.52	5986.56	41.52	5390.97	41.52	5153.12
41.54	7354.51	41.54	6318.36	41.54	6148.31	41.54	5982.54	41.54	5782.91	41.54	5136.7
41.56	7607.45	41.56	6430.8	41.56	6200.59	41.56	6056.02	41.56	5443.72	41.56	5082.39
41.58	7474.81	41.58	6336.71	41.58	6085.37	41.58	5939.14	41.58	5585.56	41.58	5018.91
41.6	7518.43	41.6	6149.08	41.6	6079.1	41.6	5884.6	41.6	5492.78	41.6	5155.15
41.62	7608.47	41.62	6312.66	41.62	6150.45	41.62	5819.06	41.62	5481.35	41.62	5259.79
41.64	7374.62	41.64	6353.99	41.64	6268.51	41.64	6059.03	41.64	5557.51	41.64	5054.13
41.66	7612.71	41.66	6420.01	41.66	6143.86	41.66	6261.24	41.66	5542.49	41.66	5029.24
41.68	7420.01	41.68	6328.63	41.68	6105.33	41.68	6131.84	41.68	5394.13	41.68	5048.89
41.7	7436.13	41.7	6162.41	41.7	6186.26	41.7	5911.7	41.7	5393.46	41.7	4909.86
41.72	7435.16	41.72	6352.01	41.72	6253.95	41.72	5936.2	41.72	5548.6	41.72	4936.75
41.74	7443.55	41.74	6072.55	41.74	6024.91	41.74	6014.11	41.74	5338.04	41.74	5078.99
41.76	7418.37	41.76	6442.15	41.76	6059.81	41.76	5928.24	41.76	5366.18	41.76	4959.3
41.78	7590.84	41.78	6425.81	41.78	5975.81	41.78	5913.45	41.78	5340.52	41.78	4980.28
41.8	7414.43	41.8	6103.6	41.8	6049.73	41.8	6017.53	41.8	5605.44	41.8	5193.42
41.82	7299.59	41.82	6427.53	41.82	6172.35	41.82	6026.28	41.82	5550.05	41.82	4797.37
41.84	7194.6	41.84	6304.94	41.84	6279.97	41.84	6212.9	41.84	5299.42	41.84	5061.35
41.86	7385.21	41.86	6310.82	41.86	6263.4	41.86	5936.86	41.86	5425.2	41.86	5017.58
41.88	7444.15	41.88	6240.13	41.88	6271.1	41.88	6100.3	41.88	5553.01	41.88	4832.87
41.9	7347.39	41.9	6150.13	41.9	6133.31	41.9	6019.8	41.9	5380.18	41.9	4917.29
41.92	7394.25	41.92	6347.19	41.92	6177.14	41.92	5938.87	41.92	5644.09	41.92	4918.1
41.94	7446.76	41.94	6391.72	41.94	6026.22	41.94	5945.08	41.94	5616.18	41.94	5060.83
41.96	7343.71	41.96	6417.23	41.96	6204.44	41.96	5913.31	41.96	5307.01	41.96	4997.46
41.98	7544.35	41.98	6361.67	41.98	5973.7	41.98	6002.12	41.98	5587.84	41.98	4967.84
42	7382.98	42	6478.93	42	6218.99	42	5897.37	42	5487.96	42	5052.2
42.02	7424.23	42.02	6437.96	42.02	6372.14	42.02	6004.17	42.02	5502.52	42.02	4949.29
42.04	7333.08	42.04	6235.56	42.04	6173.17	42.04	6054.8	42.04	5273.37	42.04	4916.65
42.06	7298.16	42.06	6222.81	42.06	6119.32	42.06	5988.45	42.06	5389.59	42.06	4947.4
42.08	7251.14	42.08	6203.65	42.08	5988.33	42.08	5876.2	42.08	5418.69	42.08	4770.12
42.1	7483.72	42.1	6321.97	42.1	6034.81	42.1	6064.29	42.1	5495.67	42.1	5016.28
42.12	7229.12	42.12	6171.24	42.12	6215.44	42.12	5962.47	42.12	5413.69	42.12	4827.61
42.14	7341.54	42.14	6278.95	42.14	5965.65	42.14	5770.48	42.14	5396.05	42.14	5064.11
42.16	7162.88	42.16	6384.08	42.16	6207.91	42.16	6003.91	42.16	5342.38	42.16	4877.66
42.18	7542.1	42.18	6215.05	42.18	6073.67	42.18	6092.51	42.18	5430.68	42.18	4905.9
42.2	7182.11	42.2	6085.11	42.2	6013.91	42.2	6017.72	42.2	5428.02	42.2	4926.49
42.22	7521.84	42.22	6203.05	42.22	6155.61	42.22	5968.47	42.22	5365.86	42.22	4948.76
42.24	7335.26	42.24	6336.93	42.24	6054.38	42.24	5855.55	42.24	5431.83	42.24	4785.22
42.26	7361.45	42.26	6057.76	42.26	5930.36	42.26	5761.49	42.26	5507.04	42.26	5161.04
42.28	7412.78	42.28	6305.14	42.28	6009.01	42.28	5878.88	42.28	5452.22	42.28	5061.78
42.3	7072.06	42.3	6179.12	42.3	6181.11	42.3	6185.46	42.3	5284.66	42.3	4811.4
42.32	7490.1	42.32	6213.02	42.32	6117.73	42.32	6020.14	42.32	5328.45	42.32	4847.04
42.34	7451.21	42.34	6234.15	42.34	6065.15	42.34	5833.85	42.34	5374.09	42.34	4846.73
42.36	7407.67	42.36	6268.33	42.36	5884.13	42.36	5763.47	42.36	5362.82	42.36	4898.37
42.38	7345.61	42.38	6078.79	42.38	5990.81	42.38	6009.51	42.38	5264.12	42.38	5030.14
42.4	7383.65	42.4	6169.07	42.4	6061.41	42.4	5985.15	42.4	5369.85	42.4	5080.56
42.42	7151.44	42.42	6180.61	42.42	5974.8	42.42	5694.07	42.42	5415.12	42.42	4909.47
42.44	7280.86	42.44	6082.82	42.44	5844.79	42.44	5940.39	42.44	5490.91	42.44	4912.53
42.46	7384.4	42.46	6315.14	42.46	6037.54	42.46	5921.62	42.46	5365.91	42.46	4822.58
42.48	7430.72	42.48	6080.48	42.48	5986.1	42.48	5786.08	42.48	5257.68	42.48	4888.62
42.5	7160.88	42.5	6053.85	42.5	6122.67	42.5	5937.74	42.5	5301.74	42.5	4914.57
42.52	7182.08	42.52	6167.09	42.52	6043.39	42.52	5968.24	42.52	5272.33	42.52	4848.23
42.54	7439.46	42.54	6049.44	42.54	5769.69	42.54	5769.8	42.54	5506.93	42.54	4880.67
42.56	7361.84	42.56	6278.39	42.56	6126.85	42.56	5725.7	42.56	5413.38	42.56	4924.5
42.58	7230.39	42.58	6220.78	42.58	6196.08	42.58	5779.07	42.58	5190.89	42.58	4833.53
42.6	7301.08	42.6	6015.6	42.6	5830.11	42.6	5809.74	42.6	5497.41	42.6	4867.04
42.62	7364.09	42.62	5935.07	42.62	6056.83	42.62	5748.12	42.62	5287.65	42.62	4776.57
42.64	7293.93	42.64	6058.36	42.64	5913.45	42.64	5959.51	42.64	5249.44	42.64	4892.14
42.66	7278.68	42.66	6115.61	42.66	6114.86	42.66	5738.5	42.66	5267.87	42.66	4932.18
42.68	7339.02	42.68	6307.57	42.68	6005.81	42.68	5603.91	42.68	5205.06	42.68	4741.77
42.7	7086.49	42.7	6247.69	42.7	5828.99	42.7	5858.34	42.7	5292.02	42.7	4808.13
42.72	7011.12	42.72	6006	42.72	5798.28	42.72	5786.76	42.72	5262.97	42.72	4717.19
42.74	7275.03	42.74	5952.78	42.74	5841.84	42.74	5706.05	42.74	5404.12	42.74	4788.72
42.76	7260.34	42.76	6070.38	42.76	5980.21	42.76	5932.68	42.76	5350.72	42.76	4916.92
42.78	7162.85	42.78	6078.82	42.78	5968.9	42.78	5936.2	42.78	5188.37	42.78	4942.26
42.8	7255.68	42.8	6172.85	42.8	5971.66	42.8	5787.49	42.8	5286.11	42.8	4771.38
42.82	7236.43	42.82	6270.21	42.82	5909.2	42.82	5748.82	42.82	5384.56	42.82	4820.45
42.84	7159.55	42.84	6084.75	42.84	5885.26	42.84	5848.81	42.84	5212.38	42.84	4934.47
42.86	7318.15	42.86	6249.68	42.86	6021.28	42.86	5707.13	42.86	5271.7	42.86	4768.39
42.88	7187.51	42.88	5945.52	42.88	5987.95	42.88	5623.5	42.88	5276.97	42.88	4844.83
42.9	7303.57	42.9	6037.39	42.9	5994.27	42.9	5786.13	42.9	5276.39	42.9	4849.65
42.92	7222.57	42.92	5854.94	42.92	5976.88	42.92	5832.66	42.92	4986.68	42.92	4943.41
42.94	7119.89	42.94	6064.28	42.94	5788.21	42.94	5781.43	42.94	5225.23	42.94	4785.91
42.96	7081.42	42.96	6021.4	42.96	5906.95	42.96	5838.19	42.96	5328.49	42.96	4847.34
42.98	7048.81	42.98	6061.18	42.98	5911.43	42.98	5719.02	42.98	5412.68	42.98	4844.08
43	7290.08	43	5894.3	43	5935.63	43	5839.8	43	5157.43	43	4705.06
43.02	7246.28	43.02	6139.94	43.02	5987.14	43.02	5723.77	43.02	5170.35	43.02	4703.62
43.04	7111.23	43.04	6163.55	43.04	6056.46	43.04	5802.08	43.04	5165.52	43.04	4769.97
43.06	7325.18	43.06	6162.08	43.06	5873.84	43.06	5921.92	43.06	5151.28	43.06	4666.27
43.08	7232.61	43.08	6163.25	43.08	5708.93	43.08	5546.26	43.08	5299.2	43.08	4889.73
43.1	7175.78	43.1	5955.02	43.1	5839.89	43.1	5762.38	43.1	5404.15	43.1	4814.56
43.12	7224.13	43.12	6008.54	43.12	5895.9	43.12	5668.26	43.12	5271.37	43.12	4655.41
43.14	7394.65	43.14	6032.91	43.14	5848.87	43.14	5721.16	43.14	5209.93	43.14	4589.12
43.16	7161.04	43.16	6165.51	43.16	5599.43	43.16	5682.73	43.16	5203.69	43.16	4671.7
43.18	7244.29	43.18	6009.23	43.18	5766.53	43.18	5817.41	43.18	5381.17	43.18	4881.79
43.2	7161.82	43.2	6104.21	43.2	5806.5	43.2	5662.85	43.2	5236.84	43.2	4884.68
43.22	7172.31	43.22	6080.59	43.22	5703.93	43.22	5651.57	43.22	5228.37	43.22	4654.19
43.24	7256.62	43.24	6082.22	43.24	5862.59	43.24	5787.85	43.24	5217.54	43.24	4547.44
43.26	7003.17	43.26	6136.55	43.26	5727.71	43.26	5688.76	43.26	5068.82	43.26	4824.95
43.28	7087.98	43.28	5959.3	43.28	5804.78	43.28	5748.78	43.28	5228.65	43.28	4762.53
43.3	7030.02	43.3	6145.39	43.3	5987.49	43.3	5880.05	43.3	5335.7	43.3	4725.66
43.32	7004.88	43.32	6013.78	43.32	6052.51	43.32	5713.17	43.32	5282.71	43.32	4696.1
43.34	7168.93	43.34	6061.37	43.34	5860.39	43.34	5593.92	43.34	5166.82	43.34	4764.87
43.36	7184.87	43.36	6147.13	43.36	5841.35	43.36	5783.82	43.36	5205.9	43.36	4599.44
43.38	7106.32	43.38	5945.84	43.38	5801.77	43.38	5673.73	43.38	5049.11	43.38	4849.43
43.4	6952	43.4	5922.88	43.4	5793.82	43.4	5700.64	43.4	5192.37	43.4	4754.72
43.42	6891.29	43.42	5897.91	43.42	5904	43.42	5604.38	43.42	5300.86	43.42	4659.18
43.44	6940.45	43.44	6054.15	43.44	5701.14	43.44	5765.17	43.44	5228.39	43.44	4800.95
43.46	7018.62	43.46	6014.54	43.46	5837.73	43.46	5697.77	43.46	5235.58	43.46	4730.4
43.48	7024.34	43.48	6039.6	43.48	5754.56	43.48	5627.64	43.48	5100.88	43.48	4860.13
43.5	6942.12	43.5	6003.79	43.5	5922.06	43.5	5629.01	43.5	5204.42	43.5	4665.56
43.52	7184.87	43.52	5955.62	43.52	5791.5	43.52	5833.44	43.52	5231.66	43.52	4651.52
43.54	7005.21	43.54	6090.17	43.54	5674.65	43.54	5790.27	43.54	5008.55	43.54	4666.67
43.56	7075.87	43.56	6138.19	43.56	5821.64	43.56	5760.86	43.56	5230.45	43.56	4653.09
43.58	7027.75	43.58	6193.55	43.58	5589.34	43.58	5736.17	43.58	5146.65	43.58	4809.8
43.6	7139.7	43.6	6095.17	43.6	5753.3	43.6	5722.49	43.6	5185.51	43.6	4684.25
43.62	7225.82	43.62	5982.73	43.62	5872.04	43.62	5747.33	43.62	4987.83	43.62	4700.06
43.64	7148.4	43.64	6100.42	43.64	5765.5	43.64	5549.95	43.64	5000.72	43.64	4680.56
43.66	7008.94	43.66	6004.53	43.66	5857.72	43.66	5624.94	43.66	5112.81	43.66	4724.94
43.68	6992.62	43.68	6011.43	43.68	5835.37	43.68	5627.66	43.68	5193.85	43.68	4622.33
43.7	7023.81	43.7	5931.54	43.7	5687.88	43.7	5615.93	43.7	5293.3	43.7	4741.17
43.72	7123.49	43.72	5960.29	43.72	5758.81	43.72	5789.17	43.72	5075	43.72	4653.9
43.74	7053.81	43.74	5928.05	43.74	5801.67	43.74	5617.86	43.74	5033.13	43.74	4555.85
43.76	6975.55	43.76	5934.57	43.76	5832.44	43.76	5704.99	43.76	5083.35	43.76	4578.35
43.78	6932.6	43.78	5805.14	43.78	6001.12	43.78	5562.88	43.78	5064.4	43.78	4507.2
43.8	7007.85	43.8	6156.34	43.8	5746.03	43.8	5695.08	43.8	5076.99	43.8	4585.4
43.82	6757.71	43.82	6232.26	43.82	5804.19	43.82	5647.18	43.82	5114.13	43.82	4696.6
43.84	6812.45	43.84	5909.38	43.84	5870.7	43.84	5552.17	43.84	5208.86	43.84	4575.24
43.86	6984.37	43.86	6010.97	43.86	5630.45	43.86	5605.02	43.86	5080.72	43.86	4731.71
43.88	6910.7	43.88	5953.97	43.88	5693.5	43.88	5793.31	43.88	5111.74	43.88	4595.91
43.9	6641.27	43.9	5913.52	43.9	5687.7	43.9	5714.67	43.9	4976.43	43.9	4681.27
43.92	6941.43	43.92	5903.15	43.92	5536.53	43.92	5446.37	43.92	4966.56	43.92	4574.45
43.94	6893.9	43.94	5994.36	43.94	5728.54	43.94	5658.27	43.94	5010.19	43.94	4718.44
43.96	7036.99	43.96	5976.01	43.96	5603.81	43.96	5581.41	43.96	5256.86	43.96	4679.49
43.98	7019.56	43.98	5952.46	43.98	5819.6	43.98	5623.29	43.98	4954.34	43.98	4606.47
44	6984.28	44	5780.07	44	5950.11	44	5705.42	44	5030.06	44	4611.96
44.02	6729.44	44.02	5970.38	44.02	5813.56	44.02	5633.71	44.02	5100.27	44.02	4544.13
44.04	6959.93	44.04	5819.19	44.04	5676.31	44.04	5719.49	44.04	5009.05	44.04	4518.45
44.06	7020.45	44.06	5978.57	44.06	5677.9	44.06	5502.97	44.06	5000.14	44.06	4690.28
44.08	6962.29	44.08	5932.53	44.08	5829.34	44.08	5744.46	44.08	5078.51	44.08	4512.32
44.1	7054.85	44.1	5761.43	44.1	5774.07	44.1	5613.16	44.1	4947.33	44.1	4636.82
44.12	7012.83	44.12	5872	44.12	5729.34	44.12	5853.84	44.12	5012.02	44.12	4470.62
44.14	7061	44.14	5847.16	44.14	5614.32	44.14	5525.78	44.14	5062.16	44.14	4680.09
44.16	6850.19	44.16	5968.11	44.16	5713.79	44.16	5570.21	44.16	4892.34	44.16	4480.6
44.18	6869.2	44.18	5960.82	44.18	5668.32	44.18	5510.16	44.18	4999.16	44.18	4618.06
44.2	7010.08	44.2	5879.35	44.2	5608.57	44.2	5665.12	44.2	5129.82	44.2	4488.01
44.22	6699.09	44.22	6080.23	44.22	5706.37	44.22	5645.57	44.22	4948.61	44.22	4593.47
44.24	6694.05	44.24	6083.91	44.24	5422.88	44.24	5599.84	44.24	5036.44	44.24	4521.55
44.26	6847.56	44.26	6005.82	44.26	5666.15	44.26	5422.76	44.26	4932.89	44.26	4654.13
44.28	6877	44.28	5863.38	44.28	5770.16	44.28	5518.5	44.28	4991.27	44.28	4650.6
44.3	6767.09	44.3	5881.29	44.3	5718.53	44.3	5460.95	44.3	5229.88	44.3	4616.47
44.32	6754.4	44.32	5797.13	44.32	5501.59	44.32	5588.37	44.32	4783.19	44.32	4672.85
44.34	7096.97	44.34	5853.93	44.34	5504.94	44.34	5341.37	44.34	5190.54	44.34	4489.41
44.36	6936.24	44.36	5788.19	44.36	5534.66	44.36	5560.17	44.36	4992.79	44.36	4528.74
44.38	6727.25	44.38	5847.32	44.38	5658.46	44.38	5281.58	44.38	4942.42	44.38	4515.01
44.4	6838.97	44.4	5883.16	44.4	5573.69	44.4	5537.21	44.4	4944.97	44.4	4549.49
44.42	6933.36	44.42	5979.86	44.42	5641.68	44.42	5580.04	44.42	4966.57	44.42	4396.66
44.44	6811.04	44.44	5815.96	44.44	5448.2	44.44	5553.13	44.44	4960.06	44.44	4559.38
44.46	6928.96	44.46	5864.3	44.46	5762.48	44.46	5599.01	44.46	5007.23	44.46	4498.06
44.48	6714.09	44.48	5795.84	44.48	5766.5	44.48	5668.24	44.48	5181.72	44.48	4474.51
44.5	6803.56	44.5	5765.74	44.5	5515.19	44.5	5521.86	44.5	4999.1	44.5	4548.07
44.52	6810.44	44.52	5826.97	44.52	5568.06	44.52	5466.34	44.52	5012.62	44.52	4598.35
44.54	6908.22	44.54	5671.04	44.54	5632.1	44.54	5441.06	44.54	4903.81	44.54	4800.45
44.56	6681.04	44.56	5782.36	44.56	5502.9	44.56	5532.34	44.56	4973.34	44.56	4487.04
44.58	6883.36	44.58	5894.89	44.58	5734.11	44.58	5579.84	44.58	4986.32	44.58	4600.3
44.6	6727.78	44.6	5792.67	44.6	5635.08	44.6	5490.16	44.6	4927.94	44.6	4414.03
44.62	6754.67	44.62	5752.88	44.62	5566.89	44.62	5463.94	44.62	4916.51	44.62	4562.65
44.64	6705.29	44.64	5636.78	44.64	5499.11	44.64	5555.01	44.64	5127.99	44.64	4676.36
44.66	6816.87	44.66	5775.83	44.66	5498.09	44.66	5375.68	44.66	5078.01	44.66	4738.4
44.68	6904.71	44.68	5875.72	44.68	5616.48	44.68	5584.13	44.68	4971.47	44.68	4444.78
44.7	6819.04	44.7	5707.18	44.7	5446.7	44.7	5178.58	44.7	4886.82	44.7	4615.42
44.72	6724.42	44.72	5876.67	44.72	5583.75	44.72	5444.03	44.72	5110.94	44.72	4532.55
44.74	6849.76	44.74	5591.93	44.74	5645.61	44.74	5654.82	44.74	4799.03	44.74	4490.32
44.76	6636.38	44.76	5634.78	44.76	5478.47	44.76	5280.96	44.76	5011.44	44.76	4486.25
44.78	6865.76	44.78	5873.52	44.78	5572.48	44.78	5388.68	44.78	5058.26	44.78	4452.85
44.8	6731.64	44.8	5864.19	44.8	5540.42	44.8	5414.53	44.8	5019.51	44.8	4560.16
44.82	6841.81	44.82	5830.75	44.82	5716.63	44.82	5564.88	44.82	5006.82	44.82	4496.34
44.84	6610.88	44.84	5731.37	44.84	5521.39	44.84	5452.56	44.84	4848.23	44.84	4534.79
44.86	6683.22	44.86	5859.24	44.86	5624.07	44.86	5425.65	44.86	4916.9	44.86	4375.37
44.88	6681.31	44.88	5865.13	44.88	5573.28	44.88	5435.86	44.88	4916.26	44.88	4600.44
44.9	6607	44.9	5935.12	44.9	5446.22	44.9	5369.76	44.9	4814.88	44.9	4512.09
44.92	6675.18	44.92	6043.47	44.92	5716.75	44.92	5400.32	44.92	4859.2	44.92	4459.13
[truncated: 754 more rows]

## Sheet: Figure 5d
	i(20)-TPU NP				i(20)-TPU UP				i(20)-TPU AP				i(20)-silica-TPU NP				i(20)-silica-TPU UP				i(20)-silica-TPU AP
Z' (Ohm)	Z'' (Ohm)			Z' (Ohm)	Z'' (Ohm)			Z' (Ohm)	Z'' (Ohm)			Z' (Ohm)	Z'' (Ohm)			Z' (Ohm)	Z'' (Ohm)			Z' (Ohm)	Z'' (Ohm)
526.206	84.3243			465.297	78.778			558.182	164.221			1031.35	539.417			679.861	273.815			1006.28	490.453
537.245	78.8099			470.538	62.6591			592.566	169.734			1158.21	523.967			735.714	239.615			1117.92	473.118
553.119	73.2174			477.87	50.7816			636.714	170.092			1292.78	493.345			785.541	204.733			1236.24	446.498
567.345	65.2509			483.108	40.321			680.207	159.284			1410.23	436.359			822.532	167.08			1339.45	398.957
578.624	57.0218			486.98	31.7467			717.184	141.206			1500.47	367.673			847.789	132.611			1421.05	341.981
586.833	50.1324			490.1	25.1044			744.894	120.859			1563.23	302.331			864.51	103.982			1479.82	287.583
593.446	45.4029			491.94	20.1677			764.313	102.291			1605.38	246.621			874.758	81.4796			1521.7	242.657
598.316	43.7235			492.942	16.8514			777.821	88.1524			1619.25	247.522			881.743	64.8888			1536.9	249.678
603.002	44.0683			494.225	14.9017			787.782	79.2988			1647.69	208.626			886.392	53.6229			1565.22	219.042
607.253	47.1805			495.188	14.1965			795.447	75.866			1669.72	184.481			890.039	46.6335			1587.48	203.677
612.084	53.437			496.127	14.6526			802.431	77.7952			1686	173.924			892.971	43.3413			1605.85	202.508
617.057	63.3397			497.122	16.2882			810.176	85.1883			1700.21	175.528			896.336	43.3052			1626.2	215.837
622.991	77.7043			498.42	19.2245			819.303	98.0942			1717.52	188.958			899.65	46.4738			1647.38	243.352
630.384	97.489			500.01	23.5802			830.112	117.085			1736.85	214.761			903.708	52.9115			1673.87	286.931
639.434	124.216			502.045	29.7874			843.685	143.399			1759.96	253.47			908.862	63.1424			1704.89	347.357
651.418	160.018			504.783	38.1118			860.566	177.975			1790.16	307.853			914.871	77.4586			1742.48	431.401
667.186	207.235			508.067	49.3374			881.445	223.036			1825.08	380.123			922.493	97.1017			1789.44	541.341
687.449	269.175			512.278	64.198			908.291	281.457			1871.23	475.536			932.281	123.243			1848.84	685.647
714.146	349.995			518.341	83.8445			943.022	357.955			1926.99	598.656			945.062	157.576			1923.1	873.649
749.95	455.489			526.051	109.561			985.615	454.256			1998.48	757.432			963.117	203.349			2017.03	1118.72
798.646	593.371			536.362	143.218			1039.11	577.145			2090.85	961.472			984.836	261.436			2137.8	1437.35
862.267	768.841			550.135	187.112			1109.32	735.558			2205.9	1222.81			1012.01	335.684			2293.31	1851.04
949.079	996.331			568.273	244.176			1198.93	937.412			2352.21	1558.6			1050.01	432.482			2497.98	2386.91
1065.69	1287.53			592.766	318.465			1314.63	1195.51			2541.63	1985.1			1099.83	556.461			2770.02	3081.28
1222.58	1657.98			624.223	414.623			1463.27	1521.04			2794.47	2531.13			1167.2	715.361			3139.85	3967.33
1431.28	2127.09			666.207	539.687			1658.56	1936.49			3120.76	3224.81			1256.98	917.739			3637.72	5106.66
1710.63	2723.05			722.958	703.533			1907.43	2458.1			3544.38	4093.94			1376.12	1173.26			4311.32	6535.33
2074.71	3462.21			795.323	913.209			2230.9	3114.69			4102.77	5172.71			1536.54	1494.34			5210.67	8339.18
2547.86	4382.12			891.496	1185.07			2626.51	3952.36			4876.05	6486.66			1750.71	1894.68			6383.64	10716.9
3158.04	5524.92			1018.97	1536.19			3107.87	4907.11			5496.01	8424.26			2032.78	2383.85			8839.29	13088.3
3942.71	6946.95			1186.37	1988.77			3864.53	6373.36			7113.82	10093.2			2400.71	2983.45			10156.1	17451.1
4938.32	8714.65			1407.43	2570.62			4556.99	8045.57			9087.32	12500.5			2870.51	3706.6			14378.5	19633.1
6188.06	10889.1			1703.35	3318.4			5796.08	9572.11			10127.1	15600.1			3465.69	4570.05			17215.7	25557.8
7757.26	13590			2090.96	4273.29			7213.95	12220.6			13055.3	19663.5			4225.17	5601.11			19941.9	32069.3
9715.98	16905.2			2607.88	5493.77			8850.99	14899.1			15365.1	23199.5			5141.58	6822.08			24400.4	41456.7
12160	21044.4			3281.34	7045.75			11094.1	19372.5			19072.4	30876.5			6269.49	8297.73			31425.8	46570.6
15170.2	26135			4181.02	9011.96			13856.9	24272.3			23736.9	36923.7			7604.14	10037.8			42346.3	58227.5
18929.9	32490.7			5347.77	11501.3			16943.8	30201.5			26656	48037.4			9207.28	12135.8			42709.7	67466.3
23518.7	40341.3			6877.77	14617.1			20823.5	37723.7			35746.7	59652.8			11083.1	14694.3			59146.8	82887.9
29187	50120.6			8826.59	18492.7			26405.9	47501.3			43007.4	71707.8			13329.8	17835.6			67739	106242
36158.9	62360.8			11345	23344.3			32361.5	59237.1			53578.1	92364.6			15954.6	21715.6			87319.4	125143
44694.8	77613.6			14521.7	29384.9			40268.6	74327.9			67896.6	114561			19061.4	26552.5			109035	147295
55218.1	96898.1			18507.1	36926.1			49505.5	93595.1			81122.3	143201			22739.7	32593			129476	184362
68218.7	121096			23476.6	46333.3			61220.5	117943			100080	179755			27168.8	40245.3			156958	225860
84082.3	151475			29627	58160.1			75732.7	148935			123496	225720			32412.6	49878.8			190190	277445
103830	190465			37169.8	73040.8			93863.7	189066			152029	283693			38682.3	62200			229892	341781
127942	238882			46744.2	92033.2			116618	239648			186562	358557			46559.1	77678.9			278068	420571
158589	302053			58460.4	116310			143709	305759			230946	452685			56390.4	97855.9			339785	522998
196623	381165			73688.7	146607			180888	390211			286660	575062			68147.1	123117			408868	648132
242488	483311			91075	185505			225757	497341			362114	728466			82512	156779			505972	811677

## Sheet: Supplementary Figure 10
No strain				%0% Strain
399.681	0			399.681	0
400.163	0.176092			400.163	0.0571599
400.646	0.177438			400.646	0.0568767
401.128	0.178826			401.128	0.0565049
401.61	0.180052			401.61	0.056265
402.092	0.181014			402.092	0.0563434
402.574	0.181781			402.574	0.0567919
403.056	0.182571			403.056	0.0574829
403.538	0.183649			403.538	0.0581583
404.02	0.185195			404.02	0.0585313
404.503	0.187215			404.503	0.0584046
404.985	0.189517			404.985	0.0577419
405.467	0.191782			405.467	0.0566809
405.949	0.193684			405.949	0.0554651
406.431	0.195014			406.431	0.0543438
406.913	0.195754			406.913	0.053465
407.395	0.196059			407.395	0.0528269
407.877	0.196171			407.877	0.0523034
408.36	0.196327			408.36	0.05172
408.842	0.196679			408.842	0.0509473
409.324	0.197267			409.324	0.0499665
409.806	0.198031			409.806	0.0488723
410.288	0.198854			410.288	0.0478247
410.77	0.199601			410.77	0.0469644
411.252	0.200152			411.252	0.0463469
411.734	0.200415			411.734	0.0459152
412.217	0.200346			412.217	0.0455358
412.699	0.199957			412.699	0.0450643
413.181	0.199337			413.181	0.0444112
413.663	0.198639			413.663	0.0435733
414.145	0.198054			414.145	0.0426219
414.627	0.197748			414.627	0.0416489
415.109	0.197805			415.109	0.0407104
415.591	0.198199			415.591	0.0398005
416.074	0.198823			416.074	0.0388754
416.556	0.199552			416.556	0.0379132
417.038	0.200335			417.038	0.0369904
417.52	0.20126			417.52	0.0363157
418.002	0.202548			418.002	0.0362058
418.484	0.204472			418.484	0.0369734
418.966	0.207206			418.966	0.0387779
419.449	0.210692			419.449	0.0415035
419.931	0.214583			419.931	0.0447389
420.413	0.218331			420.413	0.0478777
420.895	0.221356			420.895	0.0502997
421.377	0.223244			421.377	0.0515449
421.859	0.223883			421.859	0.0514387
422.341	0.22349			422.341	0.0501173
422.823	0.222532			422.823	0.0479714
423.305	0.221565			423.305	0.0455203
423.788	0.221062			423.788	0.0432556
424.27	0.22127			424.27	0.0415073
424.752	0.222171			424.752	0.0403782
425.234	0.223535			425.234	0.039768
425.716	0.225047			425.716	0.0394691
426.198	0.226438			426.198	0.0392803
426.68	0.227567			426.68	0.0390881
427.162	0.228431			427.162	0.0388853
427.645	0.229115			427.645	0.0387351
428.127	0.229722			428.127	0.0387043
428.609	0.230323			428.609	0.0388097
429.091	0.23093			429.091	0.0389988
429.573	0.231526			429.573	0.0391759
430.055	0.232087			430.055	0.0392512
430.537	0.232616			430.537	0.0391868
431.019	0.233144			431.019	0.0390119
431.502	0.23372			431.502	0.0388056
431.984	0.234382			431.984	0.0386523
432.466	0.235144			432.466	0.0385991
432.948	0.235995			432.948	0.0386358
433.43	0.236906			433.43	0.0387031
433.912	0.237838			433.912	0.0387222
434.394	0.238758			434.394	0.0386319
434.876	0.239632			434.876	0.0384077
435.359	0.24043			435.359	0.0380595
435.841	0.241126			435.841	0.0376103
436.323	0.241708			436.323	0.0370764
436.805	0.242189			436.805	0.0364584
437.287	0.242609			437.287	0.0357563
437.769	0.243026			437.769	0.0349929
438.251	0.243487			438.251	0.034234
438.733	0.244007			438.733	0.0335856
439.216	0.244549			439.216	0.0331646
439.698	0.245036			439.698	0.0330508
440.18	0.245378			440.18	0.0332464
440.662	0.245516			440.662	0.0336586
441.144	0.245446			441.144	0.0341291
441.626	0.245227			441.626	0.034491
442.108	0.244955			442.108	0.0346376
442.59	0.244718			442.59	0.0345644
443.072	0.244552			443.072	0.034368
443.555	0.244428			443.555	0.0341986
444.037	0.244269			444.037	0.0341901
444.519	0.243988			444.519	0.0343974
445.001	0.243541			445.001	0.0347724
445.483	0.242957			445.483	0.0351872
445.965	0.24233			445.965	0.0354954
446.447	0.241792			446.447	0.0355989
446.93	0.241459			446.93	0.0354901
447.412	0.241388			447.412	0.0352513
447.894	0.241555			447.894	0.0350121
448.376	0.241858			448.376	0.0348847
448.858	0.24215			448.858	0.0349088
449.34	0.242281			449.34	0.0350293
449.822	0.242144			449.822	0.0351205
450.304	0.24169			450.304	0.0350416
450.786	0.240941			450.786	0.0347013
451.269	0.23998			451.269	0.0341004
451.751	0.238928			451.751	0.0333403
452.233	0.237915			452.233	0.0325908
452.715	0.237049			452.715	0.0320315
453.197	0.236376			453.197	0.0317891
453.679	0.235873			453.679	0.0318984
454.161	0.235442			454.161	0.032296
454.644	0.234947			454.644	0.0328487
455.126	0.234247			455.126	0.0333992
455.608	0.233252			455.608	0.0338144
456.09	0.231949			456.09	0.0340172
456.572	0.230418			456.572	0.0340006
457.054	0.228804			457.054	0.0338195
457.536	0.22727			457.536	0.033569
458.018	0.225938			458.018	0.0333526
458.5	0.224856			458.5	0.0332592
458.983	0.223982			458.983	0.0333444
459.465	0.223213			459.465	0.033632
459.947	0.222426			459.947	0.0341187
460.429	0.221522			460.429	0.0347863
460.911	0.220449			460.911	0.0356065
461.393	0.219204			461.393	0.0365394
461.875	0.217822			461.875	0.0375267
462.358	0.216344			462.358	0.0384845
462.84	0.214813			462.84	0.0393068
463.322	0.213259			463.322	0.0398825
463.804	0.211713			463.804	0.0401283
464.286	0.2102			464.286	0.0400196
464.768	0.208748			464.768	0.0396119
465.25	0.207374			465.25	0.039039
465.732	0.206079			465.732	0.0384828
466.214	0.204839			466.214	0.0381194
466.697	0.203602			466.697	0.0380586
467.179	0.202307			467.179	0.0383003
467.661	0.200897			467.661	0.0387278
468.143	0.199332			468.143	0.0391444
468.625	0.197599			468.625	0.0393402
469.107	0.195709			469.107	0.0391642
469.589	0.193689			469.589	0.0385714
470.072	0.191579			470.072	0.0376294
470.554	0.189429			470.554	0.0364857
471.036	0.187303			471.036	0.0353116
471.518	0.185275			471.518	0.0342411
472	0.183417			472	0.0333409
472.482	0.181779			472.482	0.0326087
472.964	0.180367			472.964	0.0320129
473.446	0.179127			473.446	0.0315354
473.928	0.177954			473.928	0.0312039
474.411	0.176716			474.411	0.0310851
474.893	0.175294			474.893	0.0312513
475.375	0.173621			475.375	0.0317275
475.857	0.171701			475.857	0.0324578
476.339	0.169609			476.339	0.0333016
476.821	0.167459			476.821	0.0340739
477.303	0.165365			477.303	0.0346101
477.786	0.1634			477.786	0.0348306
478.268	0.161582			478.268	0.0347752
478.75	0.159881			478.75	0.0345932
479.232	0.158246			479.232	0.0344871
479.714	0.156634			479.714	0.0346359
480.196	0.155038			480.196	0.035125
480.678	0.153486			480.678	0.0359161
481.16	0.152022			481.16	0.0368667
481.642	0.150681			481.642	0.0377899
482.125	0.149461			482.125	0.0385272
482.607	0.148319			482.607	0.0390075
483.089	0.147179			483.089	0.0392646
483.571	0.145966			483.571	0.0394147
484.053	0.144632			484.053	0.0395986
484.535	0.14318			484.535	0.0399194
485.017	0.141664			485.017	0.0404021
485.5	0.140175			485.5	0.0409891
485.982	0.138808			485.982	0.0415743
486.464	0.13764			486.464	0.042059
486.946	0.136703			486.946	0.0423978
487.428	0.135982			487.428	0.0426216
487.91	0.135426			487.91	0.0428206
488.392	0.134965			488.392	0.043103
488.874	0.13453			488.874	0.0435461
489.356	0.134065			489.356	0.0441645
489.839	0.133541			489.839	0.0449101
490.321	0.13296			490.321	0.0457051
490.803	0.132352			490.803	0.0464884
491.285	0.131776			491.285	0.0472549
491.767	0.131312			491.767	0.0480656
492.249	0.131048			492.249	0.0490242
492.731	0.131061			492.731	0.0502299
493.214	0.131406			493.214	0.0517324
493.696	0.132098			493.696	0.0535074
494.178	0.133115			494.178	0.0554724
494.66	0.134408			494.66	0.0575328
495.142	0.135914			495.142	0.0596355
495.624	0.137581			495.624	0.0618046
496.106	0.13938			496.106	0.0641408
496.588	0.141313			496.588	0.0667819
497.07	0.143401			497.07	0.0698446
497.553	0.145681			497.553	0.0733727
498.035	0.148192			498.035	0.0773217
498.517	0.150971			498.517	0.0815856
498.999	0.154055			498.999	0.0860594
499.481	0.157488			499.481	0.090701
499.963	0.161316			499.963	0.0955691
500.445	0.165589			500.445	0.100815
500.928	0.170346			500.928	0.106634
501.41	0.175606			501.41	0.113196
501.892	0.18137			501.892	0.120591
502.374	0.187623			502.374	0.128808
502.856	0.19435			502.856	0.137759
503.338	0.201546			503.338	0.147325
503.82	0.20921			503.82	0.157405
504.302	0.217323			504.302	0.167916
504.784	0.225816			504.784	0.178767
505.267	0.234527			505.267	0.189803
505.749	0.243193			505.749	0.200751
506.231	0.251458			506.231	0.211205
506.713	0.258923			506.713	0.220671
507.195	0.265225			507.195	0.228652
507.677	0.270104			507.677	0.234766
508.159	0.273456			508.159	0.23884
508.642	0.275348			508.642	0.24095
509.124	0.275991			509.124	0.241409
509.606	0.275693			509.606	0.240678
510.088	0.274791			510.088	0.239259
510.57	0.273585			510.57	0.237583
511.052	0.272286			511.052	0.235925
511.534	0.270985			511.534	0.234375
512.016	0.269639			512.016	0.232845
512.499	0.26809			512.499	0.231107
512.981	0.266091			512.981	0.228857
513.463	0.263351			513.463	0.225765
513.945	0.25959			513.945	0.221537
514.427	0.254583			514.427	0.215958
514.909	0.248207			514.909	0.208922
515.391	0.240466			515.391	0.200456
515.873	0.231501			515.873	0.190719
516.356	0.221573			516.356	0.179988
516.838	0.211031			516.838	0.168626
517.32	0.200261			517.32	0.157034
517.802	0.189633			517.802	0.145588
518.284	0.179446			518.284	0.134601
518.766	0.169901			518.766	0.124292
519.248	0.161101			519.248	0.114788
519.73	0.153068			519.73	0.106139
520.212	0.145775			520.212	0.0983468
520.695	0.139179			520.695	0.0913757
521.177	0.133237			521.177	0.0851719
521.659	0.127917			521.659	0.0796646
522.141	0.123193			522.141	0.0747735
522.623	0.119035			522.623	0.0704168
523.105	0.115401			523.105	0.0665257
523.587	0.11224			523.587	0.0630534
524.069	0.10949			524.069	0.059979
524.552	0.107081			524.552	0.0572989
525.034	0.104947			525.034	0.0550093
525.516	0.103021			525.516	0.0530896
525.998	0.101248			525.998	0.0514919
526.48	0.099582			526.48	0.0501436
526.962	0.0979961			526.962	0.0489633
527.444	0.0964835			527.444	0.0478797
527.927	0.0950595			527.927	0.0468474
528.409	0.0937562			528.409	0.0458506
528.891	0.0926142			528.891	0.0448987
529.373	0.091669			529.373	0.0440106
529.855	0.0909378			529.855	0.0432036
530.337	0.0904129			530.337	0.0424826
530.819	0.0900614			530.819	0.0418414
531.301	0.0898325			531.301	0.0412654
531.783	0.0896687			531.783	0.040737
532.266	0.089518			532.266	0.0402379
532.748	0.0893427			532.748	0.0397503
533.23	0.0891218			533.23	0.0392541
533.712	0.0888492			533.712	0.0387303
534.194	0.088529			534.194	0.0381647
534.676	0.0881709			534.676	0.0375547
535.158	0.0877873			535.158	0.0369123
535.64	0.0873938			535.64	0.0362635
536.123	0.0870091			536.123	0.0356388
536.605	0.0866553			536.605	0.0350612
537.087	0.0863561			537.087	0.0345375
537.569	0.0861331			537.569	0.034057
538.051	0.086001			538.051	0.0335992
538.533	0.0859637			538.533	0.0331487
539.015	0.0860135			539.015	0.0327072
539.497	0.0861331			539.497	0.0322977
539.98	0.0863007			539.98	0.0319567
540.462	0.0864961			540.462	0.0317187
540.944	0.0867063			540.944	0.0315975
541.426	0.0869302			541.426	0.031579
541.908	0.087178			541.908	0.0316237
542.39	0.0874687			542.39	0.0316823
542.872	0.0878246			542.872	0.0317163
543.355	0.0882641			543.355	0.0317113
543.837	0.0887961			543.837	0.0316823
544.319	0.0894171			544.319	0.0316644
544.801	0.0901116			544.801	0.0316975
545.283	0.0908564			545.283	0.0318119
545.765	0.0916263			545.765	0.0320201
546.247	0.0924011			546.247	0.0323182
546.729	0.0931688			546.729	0.0326935
547.212	0.0939263			547.212	0.0331324
547.694	0.0946769			547.694	0.0336231
548.176	0.0954266			548.176	0.0341541
548.658	0.0961785			548.658	0.0347081
549.14	0.0969316			549.14	0.0352601
549.622	0.0976811			549.622	0.0357807
550.104	0.0984207			550.104	0.0362451
550.586	0.0991479			550.586	0.036644
551.068	0.0998661			551.068	0.0369912
551.551	0.100587			551.551	0.0373213
552.033	0.101331			552.033	0.0376812
552.515	0.102121			552.515	0.0381149
552.997	0.102981			552.997	0.0386526
553.479	0.103933			553.479	0.0393044
553.961	0.104994			553.961	0.0400636
554.443	0.106172			554.443	0.0409155
554.926	0.107473			554.926	0.0418449
555.408	0.108895			555.408	0.0428419
555.89	0.110429			555.89	0.0439024
556.372	0.112065			556.372	0.0450265
556.854	0.113789			556.854	0.0462178
557.336	0.115588			557.336	0.0474864
557.818	0.117453			557.818	0.0488525
558.3	0.119386			558.3	0.0503496
558.783	0.121395			558.783	0.0520209
559.265	0.123506			559.265	0.0539099
559.747	0.125753			559.747	0.0560487
560.229	0.128177			560.229	0.0584472
560.711	0.130825			560.711	0.0610965
561.193	0.133742			561.193	0.0639815
561.675	0.136975			561.675	0.0671036
562.157	0.140571			562.157	0.070503
562.639	0.144594			562.639	0.0742739
563.122	0.149125			563.122	0.0785639
563.604	0.15428			563.604	0.0835615
564.086	0.160207			564.086	0.0894746
564.568	0.167089			564.568	0.0965104
565.05	0.17512			565.05	0.104858
565.532	0.184478			565.532	0.114669
566.014	0.19528			566.014	0.126039
566.496	0.207521			566.496	0.138958
566.979	0.221017			566.979	0.153249
567.461	0.235351			567.461	0.16849
567.943	0.249842			567.943	0.183949
568.425	0.263549			568.425	0.198562
568.907	0.275342			568.907	0.211009
569.389	0.284043			569.389	0.219894
569.871	0.288626			569.871	0.22403
570.354	0.288452			570.354	0.222748
570.836	0.283445			570.836	0.216117
571.318	0.274134			571.318	0.204951
571.8	0.261538			571.8	0.190608
572.282	0.246934			572.282	0.174653
572.764	0.2316			572.764	0.158541
573.246	0.21663			573.246	0.143398
573.728	0.202826			573.728	0.129948
574.21	0.190688			574.21	0.118549
574.693	0.180442			574.693	0.109272
575.175	0.172109			575.175	0.102006
575.657	0.165566			575.657	0.0965337
576.139	0.160601			576.139	0.0925937
576.621	0.156962			576.621	0.0899073
577.103	0.15439			577.103	0.0881999
577.585	0.152639			577.585	0.0872148
578.067	0.151487			578.067	0.0867286
578.55	0.150748			578.55	0.0865649
579.032	0.150266			579.032	0.0866021
579.514	0.149926			579.514	0.0867685
579.996	0.149647			579.996	0.0870246
580.478	0.149378			580.478	0.0873393
580.96	0.149099			580.96	0.0876705
581.442	0.148805			581.442	0.0879582
581.924	0.14851			581.924	0.088138
582.407	0.148238			582.407	0.0881634
582.889	0.148017			582.889	0.0880326
583.371	0.147876			583.371	0.0877995
583.853	0.147842			583.853	0.0875666
584.335	0.147935			584.335	0.0874584
584.817	0.148167			584.817	0.0875845
585.299	0.14854			585.299	0.0880087
585.781	0.149056			585.781	0.0887351
586.264	0.149711			586.264	0.0897157
586.746	0.150512			586.746	0.0908764
587.228	0.151468			587.228	0.0921502
587.71	0.152602			587.71	0.0935033
588.192	0.15394			588.192	0.0949431
588.674	0.155514			588.674	0.0965123
589.156	0.157356			589.156	0.0982687
589.638	0.159495			589.638	0.100267
590.12	0.161955			590.12	0.102548
590.603	0.164754			590.603	0.105141
591.085	0.167903			591.085	0.108075
591.567	0.171408			591.567	0.111389
592.049	0.175274			592.049	0.115146
592.531	0.179503			592.531	0.119417
593.013	0.184106			593.013	0.124271
593.495	0.189096			593.495	0.12975
593.977	0.194491			593.977	0.13585
594.46	0.200302			594.46	0.142509
594.942	0.206517			594.942	0.149618
595.424	0.21308			595.424	0.157027
595.906	0.219875			595.906	0.164556
596.388	0.22672			596.388	0.172009
596.87	0.23337			596.87	0.179171
597.352	0.239553			597.352	0.185817
597.835	0.245004			597.835	0.191717
598.317	0.249512			598.317	0.196652
598.799	0.252944			598.799	0.200442
599.281	0.25526			599.281	0.202968
599.763	0.256499			599.763	0.204198
600.245	0.256761			600.245	0.204198
600.727	0.256186			600.727	0.203139
601.209	0.254953			601.209	0.201286
601.692	0.253264			601.692	0.198966
602.174	0.251345			602.174	0.196532
602.656	0.249429			602.656	0.194305
603.138	0.247731			603.138	0.192543
603.62	0.246434			603.62	0.191407
604.102	0.245667			604.102	0.190969
604.584	0.245509			604.584	0.191232
605.066	0.245992			605.066	0.192157
605.548	0.247115			605.548	0.193699
606.031	0.248864			606.031	0.195819
606.513	0.251212			606.513	0.198485
606.995	0.254123			606.995	0.201663
607.477	0.25754			607.477	0.2053
607.959	0.261382			607.959	0.209316
608.441	0.265546			608.441	0.213611
608.923	0.269917			608.923	0.218087
609.405	0.274391			609.405	0.222668
609.888	0.278887			609.888	0.227312
610.37	0.283353			610.37	0.232007
610.852	0.287748			610.852	0.236742
611.334	0.292022			611.334	0.241473
611.816	0.296094			611.816	0.246098
612.298	0.299847			612.298	0.250457
612.78	0.303146			612.78	0.254356
613.263	0.305866			613.263	0.257617
613.745	0.307924			613.745	0.260115
614.227	0.309281			614.227	0.261795
614.709	0.309926			614.709	0.262652
615.191	0.309848			615.191	0.262697
615.673	0.309009			615.673	0.261919
616.155	0.307341			616.155	0.260267
616.637	0.304773			616.637	0.257674
617.12	0.301274			617.12	0.254091
617.602	0.296883			617.602	0.249534
618.084	0.291717			618.084	0.244096
618.566	0.285946			618.566	0.23794
619.048	0.279751			619.048	0.231264
619.53	0.273278			619.53	0.224256
620.012	0.266627			620.012	0.217076
620.494	0.259852			620.494	0.20984
620.976	0.252976			620.976	0.202626
621.459	0.246008			621.459	0.19548
621.941	0.238953			621.941	0.188418
622.423	0.231803			622.423	0.181432
622.905	0.224537			622.905	0.174491
623.387	0.217124			623.387	0.167554
623.869	0.209543			623.869	0.160587
624.351	0.2018			624.351	0.153585
624.833	0.193955			624.833	0.14658
625.316	0.186124			625.316	0.139649
625.798	0.178461			625.798	0.132897
626.28	0.171133			626.28	0.126443
626.762	0.164283			626.762	0.120397
627.244	0.158011			627.244	0.114849
627.726	0.152364			627.726	0.109862
628.208	0.147347			628.208	0.105469
628.691	0.142931			628.691	0.101679
629.173	0.13907			629.173	0.0984741
629.655	0.135713			629.655	0.0958123
630.137	0.132807			630.137	0.0936346
630.619	0.1303			630.619	0.0918699
631.101	0.128139			631.101	0.0904449
631.583	0.126271			631.583	0.0892919
632.065	0.124651			632.065	0.0883555
632.548	0.123238			632.548	0.0875937
633.03	0.122007			633.03	0.0869765
633.512	0.12094			633.512	0.0864798
633.994	0.120026			633.994	0.0860815
634.476	0.119253			634.476	0.0857588
634.958	0.118607			634.958	0.0854912
635.44	0.118068			635.44	0.0852655
635.922	0.11762			635.922	0.085084
636.404	0.117252			636.404	0.0849663
636.887	0.116967			636.887	0.0849483
637.369	0.116779			637.369	0.0850717
637.851	0.116707			637.851	0.0853739
638.333	0.11677			638.333	0.0858748
638.815	0.116976			638.815	0.0865721
639.297	0.117326			639.297	0.0874429
639.779	0.117812			639.779	0.0884529
640.261	0.118429			640.261	0.0895677
640.744	0.119179			640.744	0.090765
641.226	0.120073			641.226	0.0920387
641.708	0.12113			641.708	0.0933969
642.19	0.12236			642.19	0.0948531
642.672	0.123765			642.672	0.0964166
643.154	0.125327			643.154	0.0980866
643.636	0.12701			643.636	0.099853
644.119	0.128778			644.119	0.101702
644.601	0.130596			644.601	0.103623
645.083	0.13244			645.083	0.105611
645.565	0.134294			645.565	0.107662
646.047	0.136138			646.047	0.10976
646.529	0.137935			646.529	0.111866
647.011	0.139627			647.011	0.113915
647.493	0.141137			647.493	0.115819
647.976	0.142389			647.976	0.117487
648.458	0.14333			648.458	0.118849
648.94	0.143936			648.94	0.119864
649.422	0.144214			649.422	0.120521
649.904	0.144186			649.904	0.120831
650.386	0.143876			650.386	0.120804
650.868	0.143297			650.868	0.120446
651.35	0.142454			651.35	0.119754
651.832	0.141359			651.832	0.118732
652.315	0.140031			652.315	0.117396
652.797	0.138506			652.797	0.115783
653.279	0.136824			653.279	0.113942
653.761	0.135015			653.761	0.111923
654.243	0.133096			654.243	0.109771
654.725	0.131069			654.725	0.107522
655.207	0.128933			655.207	0.105208
655.689	0.126698			655.689	0.102864
656.172	0.124391			656.172	0.100529
656.654	0.122056			656.654	0.0982391
657.136	0.119737			657.136	0.0960243
657.618	0.117465			657.618	0.0938987
658.1	0.115258			658.1	0.0918627
658.582	0.113114			658.582	0.0899078
659.064	0.111029			659.064	0.0880265
659.547	0.109			659.547	0.0862159
660.029	0.107033			660.029	0.0844803
660.511	0.105133			660.511	0.082826
660.993	0.103302			660.993	0.081255
661.475	0.101527			661.475	0.0797624
661.957	0.0997873			661.957	0.0783379
662.439	0.0980695			662.439	0.0769699
662.921	0.0963777			662.921	0.0756507
663.404	0.0947463			663.404	0.074376
663.886	0.0932327			663.886	0.0731402
664.368	0.0919003			664.368	0.0719279
664.85	0.0907962			664.85	0.0707095
665.332	0.0899355			665.332	0.0694401
665.814	0.0892899			665.814	0.0680673
666.296	0.0887789			666.296	0.066549
666.778	0.0882646			666.778	0.0648837
667.26	0.0875696			667.26	0.0631461
667.743	0.0865402			667.743	0.0614961
668.225	0.0851384			668.225	0.0601182
668.707	0.0834772			668.707	0.0591161
669.189	0.0817511			669.189	0.058457
669.671	0.0801255			669.671	0.0580164
670.153	0.0786855			670.153	0.0576599
670.635	0.0774468			670.635	0.057294
671.117	0.0763893			671.117	0.0568763
671.6	0.0754812			671.6	0.0564057
672.082	0.0746908			672.082	0.0559056
672.564	0.0739889			672.564	0.0554068
673.046	0.0733487			673.046	0.0549309
673.528	0.0727456			673.528	0.0544826
674.01	0.0721598			674.01	0.0540502
674.492	0.0715796			674.492	0.0536162
674.975	0.0710039			674.975	0.0531686
675.457	0.0704426			675.457	0.0527072
675.939	0.0699121			675.939	0.0522425
676.421	0.0694284			676.421	0.0517885
676.903	0.069001			676.903	0.0513538
677.385	0.0686274			677.385	0.0509377
677.867	0.068294			677.867	0.0505303
678.349	0.0679815			678.349	0.0501213
678.832	0.0676715			678.832	0.0497046
679.314	0.067352			679.314	0.0492833
679.796	0.0670206			679.796	0.0488661
680.278	0.066682			680.278	0.0484622
680.76	0.0663444			680.76	0.0480746
681.242	0.0660153			681.242	0.0476984
681.724	0.0656975			681.724	0.0473241
682.206	0.065389			682.206	0.0469445
682.688	0.0650842			682.688	0.04656
683.171	0.0647772			683.171	0.0461804
683.653	0.064464			683.653	0.0458207
684.135	0.0641433			684.135	0.0454932
684.617	0.0638179			684.617	0.0452006
685.099	0.0634931			685.099	0.0449334
685.581	0.0631755			685.581	0.0446731
686.063	0.0628708			686.063	0.0444007
686.545	0.0625826			686.545	0.0441028
687.028	0.0623107			687.028	0.043776
687.51	0.062051			687.51	0.043425
687.992	0.0617964			687.992	0.0430588
688.474	0.06154			688.474	0.042684
688.956	0.0612794			688.956	0.0423048
689.438	0.0610197			689.438	0.0419245
689.92	0.0607746			689.92	0.0415497
690.403	0.0605632			690.403	0.0411945
690.885	0.0604036			690.885	0.0408793
691.367	0.0603059			691.367	0.0406257
691.849	0.060266			691.849	0.0404482
692.331	0.0602668			692.331	0.0403476
692.813	0.0602839			692.813	0.0403109
693.295	0.0602963			693.295	0.0403163
693.777	0.0602961			693.777	0.040344
694.26	0.0602957			694.26	0.0403847
694.742	0.060324			694.742	0.040444
695.224	0.0604196			695.224	0.0405385
695.706	0.060617			695.706	0.0406886
696.188	0.0609358			696.188	0.0409084
696.67	0.0613742			696.67	0.0412
697.152	0.0619113			697.152	0.0415534
697.634	0.0625139			697.634	0.0419514
698.116	0.0631458			698.116	0.0423758
698.599	0.0637748			698.599	0.0428125
699.081	0.0643754			699.081	0.0432516
699.563	0.0649282			699.563	0.0436852
700.045	0.0654171			700.045	0.0441028
700.527	0.0658269			700.527	0.0444899
701.009	0.0661429			701.009	0.0448277
701.491	0.0663537			701.491	0.0450993
701.973	0.0664545			701.973	0.0452928
702.456	0.0664506			702.456	0.0454066
702.938	0.0663583			702.938	0.0454499
703.42	0.0662032			703.42	0.0454398
703.902	0.0660139			703.902	0.0453955
704.384	0.0658148			704.384	0.045333
704.866	0.0656198			704.866	0.0452595
705.348	0.0654289			705.348	0.0451735
705.83	0.0652296			705.83	0.0450653
706.313	0.0650018			706.313	0.0449217
706.795	0.0647258			706.795	0.0447297
707.277	0.0643881			707.277	0.0444806
707.759	0.0639872			707.759	0.0441716
708.241	0.0635343			708.241	0.0438061
708.723	0.0630512			708.723	0.0433925
709.205	0.0625645			709.205	0.042943
709.687	0.0621006			709.687	0.0424714
710.17	0.0616805			710.17	0.0419922
710.652	0.0613165			710.652	0.0415186
711.134	0.0610109			711.134	0.0410624
711.616	0.0607572			711.616	0.0406324
712.098	0.0605434			712.098	0.0402345
712.58	0.0603554			712.58	0.0398711
713.062	0.0601815			713.062	0.0395422
713.544	0.0600145			713.544	0.0392442
714.027	0.0598525			714.027	0.0389711
714.509	0.0596979			714.509	0.0387145
714.991	0.0595553			714.991	0.0384655
715.473	0.0594307			715.473	0.0382176
715.955	0.0593297			715.955	0.037969
716.437	0.0592583			716.437	0.0377264
716.919	0.0592234			716.919	0.0375034
717.401	0.0592322			717.401	0.0373189
717.884	0.0592927			717.884	0.0371923
718.366	0.059411			718.366	0.0371372
718.848	0.0595894			718.848	0.0371586
719.33	0.0598256			719.33	0.0372508
719.812	0.0601131			719.812	0.037402
720.294	0.060443			720.294	0.037599
720.776	0.0608079			720.776	0.0378319
721.258	0.0612045			721.258	0.0380973
721.74	0.0616343			721.74	0.0383962
722.223	0.0621032			722.223	0.0387304
722.705	0.0626185			722.705	0.0390997
723.187	0.0631872			723.187	0.0395
723.669	0.0638136			723.669	0.0399267
724.151	0.0644994			724.151	0.0403785
724.633	0.065244			724.633	0.0408618
725.115	0.0660468			725.115	0.0413917
725.597	0.0669085			725.597	0.041989
726.08	0.0678332			726.08	0.0426739
726.562	0.0688287			726.562	0.0434605
727.044	0.0699077			727.044	0.0443533
727.526	0.0710875			727.526	0.0453484
728.008	0.0723899			728.008	0.0464391
728.49	0.073839			728.49	0.0476207
728.972	0.0754592			728.972	0.0488956
729.455	0.0772714			729.455	0.0502741
729.937	0.0792907			729.937	0.0517703
730.419	0.0815228			730.419	0.0534005
730.901	0.0839654			730.901	0.0551791
731.383	0.0866079			731.383	0.0571188
731.865	0.0894348			731.865	0.0592338
732.347	0.092428			732.347	0.0615406
732.829	0.09557			732.829	0.0640598
733.312	0.0988462			733.312	0.0668132
733.794	0.102247			733.794	0.0698198
734.276	0.105773			734.276	0.0730913
734.758	0.10943			734.758	0.0766278
735.24	0.113229			735.24	0.0804153
735.722	0.117179			735.722	0.0844217
736.204	0.121269			736.204	0.0885919
736.686	0.125453			736.686	0.0928397
737.169	0.129646			737.169	0.097042
737.651	0.133712			737.651	0.101036
738.133	0.137475			738.133	0.104629
738.615	0.140743			738.615	0.107619
739.097	0.143327			739.097	0.109823
739.579	0.14507			739.579	0.111111
740.061	0.145871			740.061	0.11143
740.543	0.1457			740.543	0.110817
741.026	0.144606			741.026	0.109398
741.508	0.142716			741.508	0.10737
741.99	0.14022			741.99	0.104971
742.472	0.13735			742.472	0.102445
742.954	0.134343			742.954	0.100008
743.436	0.131409			743.436	0.0978231
743.918	0.128704			743.918	0.0959928
744.4	0.126317			744.4	0.0945584
744.883	0.124275			744.883	0.0935144
745.365	0.122558			745.365	0.0928227
745.847	0.121117			745.847	0.092427
746.329	0.119898			746.329	0.0922627
746.811	0.118852			746.811	0.0922632
747.293	0.117943			747.293	0.0923632
747.775	0.117144			747.775	0.0925007
748.257	0.116433			748.257	0.0926189
748.74	0.115787			748.74	0.0926696
749.222	0.115177			749.222	0.092617
749.704	0.114576			749.704	0.0924402
750.186	0.11396			750.186	0.0921349
750.668	0.113312			750.668	0.0917107
751.15	0.112621			751.15	0.0911871
751.632	0.111886			751.632	0.0905901
752.114	0.111112			752.114	0.0899473
752.597	0.110306			752.597	0.0892867
753.079	0.109483			753.079	0.0886351
753.561	0.10866			753.561	0.0880164
754.043	0.107861			754.043	0.08745
754.525	0.107112			754.525	0.0869497
755.007	0.10644			755.007	0.0865233
755.489	0.10587			755.489	0.0861781
755.971	0.105425			755.971	0.0859259
756.454	0.105127			756.454	0.0857925
756.936	0.105003			756.936	0.0858204
757.418	0.105085			757.418	0.0860671
757.9	0.105412			757.9	0.0865925
758.382	0.106014			758.382	0.0874391
758.864	0.106911			758.864	0.0886101
759.346	0.108088			759.346	0.0900526
759.828	0.109491			759.828	0.0916533
760.311	0.111025			760.311	0.0932507
760.793	0.11256			760.793	0.0946653
761.275	0.113961			761.275	0.0957401
761.757	0.11511			761.757	0.0963807
762.239	0.115936			762.239	0.0965821
762.721	0.116432			762.721	0.0964311
763.203	0.116655			763.203	0.0960874
763.685	0.116711			763.685	0.0957452
764.168	0.11673			764.168	0.0955923
764.65	0.116841			764.65	0.0957758
765.132	0.117151			765.132	0.0963824
765.614	0.117726			765.614	0.0974344
766.096	0.118595			766.096	0.0989012
766.578	0.119745			766.578	0.100716
767.06	0.121136			767.06	0.102795
767.542	0.122709			767.542	0.105049
768.024	0.124391			768.024	0.107385
768.507	0.126105			768.507	0.109709
768.989	0.127772			768.989	0.111921
769.471	0.129311			769.471	0.113911
769.953	0.130639			769.953	0.115559
770.435	0.13167			770.435	0.116748
770.917	0.132323			770.917	0.117365
771.399	0.132523			771.399	0.117321
771.881	0.132217			771.881	0.116565
772.364	0.131385			772.364	0.115091
772.846	0.130047			772.846	0.112949
773.328	0.128271			773.328	0.11024
773.81	0.126161			773.81	0.107098
774.292	0.123841			774.292	0.103677
774.774	0.12144			774.774	0.100129
775.256	0.119075			775.256	0.0965886
775.739	0.11684			775.739	0.0931716
776.221	0.11481			776.221	0.0899724
776.703	0.113035			776.703	0.0870675
777.185	0.111555			777.185	0.0845175
777.667	0.110395			777.667	0.0823668
778.149	0.109569			778.149	0.08064
778.631	0.109078			778.631	0.0793386
779.113	0.108906			779.113	0.0784386
779.596	0.109021			779.596	0.0778922
780.078	0.109372			780.078	0.0776318
780.56	0.109904			780.56	0.0775804
781.042	0.110554			781.042	0.0776609
781.524	0.111273			781.524	0.0778057
782.006	0.112019			782.006	0.0779626
782.488	0.11277			782.488	0.0780963
782.97	0.113518			782.97	0.0781844
783.452	0.114261			783.452	0.0782139
783.935	0.115005			783.935	0.0781762
784.417	0.115753			784.417	0.0780651
784.899	0.116502			784.899	0.0778744
785.381	0.117239			785.381	0.0775972
785.863	0.11794			785.863	0.0772233
786.345	0.118566			786.345	0.0767368
786.827	0.119069			786.827	0.0761135
787.309	0.119396			787.309	0.0753225
787.792	0.119499			787.792	0.0743304
788.274	0.119342			788.274	0.0731107
788.756	0.118909			788.756	0.0716513
789.238	0.118205			789.238	0.0699622
789.72	0.117253			789.72	0.0680752
790.202	0.116083			790.202	0.0660389
790.684	0.114729			790.684	0.0639097
791.167	0.113223			791.167	0.0617418
791.649	0.111594			791.649	0.0595789
792.131	0.109871			792.131	0.0574533
792.613	0.108087			792.613	0.0553852
793.095	0.106274			793.095	0.0533898
793.577	0.104466			793.577	0.0514806
794.059	0.102692			794.059	0.0496728
794.541	0.100973			794.541	0.0479826
795.024	0.099322			795.024	0.0464242
795.506	0.0977467			795.506	0.045006
795.988	0.0962521			795.988	0.04373
796.47	0.0948464			796.47	0.0425934
796.952	0.0935418			796.952	0.0415926
797.434	0.0923537			797.434	0.040728
797.916	0.0912973			797.916	0.0400069
798.398	0.0903833			798.398	0.0394394
798.88	0.0896151			798.88	0.0390344
799.363	0.0889878			799.363	0.038792
799.845	0.0884903			799.845	0.0387003
800.327	0.0881093			800.327	0.0387368
800.809	0.0878317			800.809	0.0388757
801.291	0.0876486			801.291	0.0390962
801.773	0.0875536			801.773	0.03939
802.255	0.0875434			802.255	0.0397625
802.737	0.0876155			802.737	0.0402282
803.22	0.0877692			803.22	0.0408035
803.702	0.088004			803.702	0.0414983
804.184	0.0883225			804.184	0.0423115
804.666	0.0887292			804.666	0.0432338
805.148	0.0892298			805.148	0.044252
805.63	0.0898279			805.63	0.0453557
806.112	0.0905216			806.112	0.0465392
806.595	0.0913017			806.595	0.047801
807.077	0.0921523			807.077	0.0491393
807.559	0.0930545			807.559	0.0505492
808.041	0.0939915			808.041	0.0520207
808.523	0.0949532			808.523	0.0535431
809.005	0.0959375			809.005	0.055109
809.487	0.0969467			809.487	0.0567184
809.969	0.0979836			809.969	0.058377
810.452	0.0990454			810.452	0.0600931
810.934	0.100122			810.934	0.0618686
811.416	0.101197			811.416	0.0636949
811.898	0.102255			811.898	0.0655509
812.38	0.103284			812.38	0.0674084
812.862	0.104283			812.862	0.069239
813.344	0.105255			813.344	0.0710207
813.826	0.106202			813.826	0.0727394
814.308	0.107119			814.308	0.0743849
814.791	0.107987			814.791	0.0759422
815.273	0.108769			815.273	0.0773849
815.755	0.109414			815.755	0.0786705
816.237	0.109867			816.237	0.0797437
816.719	0.110076			816.719	0.0805449
817.201	0.11			817.201	0.0810207
817.683	0.109614			817.683	0.0811321
818.165	0.108915			818.165	0.0808612
818.648	0.107914			818.648	0.0802103
819.13	0.106642			819.13	0.0792005
819.612	0.105139			819.612	0.0778677
820.094	0.103457			820.094	0.0762593
820.576	0.101647			820.576	0.0744329
821.058	0.0997618			821.058	0.0724547
821.54	0.0978496			821.54	0.0703976
822.023	0.0959537			822.023	0.0683361
822.505	0.0941114			822.505	0.0663378
822.987	0.0923537			822.987	0.0644547
823.469	0.090705			823.469	0.062716
823.951	0.0891816			823.951	0.0611275
824.433	0.0877911			824.433	0.0596765
824.915	0.0865322			824.915	0.0583435
825.397	0.0853961			825.397	0.0571133
825.88	0.0843687			825.88	0.055982
826.362	0.0834335			826.362	0.0549576
826.844	0.0825754			826.844	0.054054
827.326	0.081783			827.326	0.0532814
827.808	0.0810493			827.808	0.0526382
828.29	0.0803713			828.29	0.0521086
828.772	0.0797478			828.772	0.0516658
829.254	0.0791767			829.254	0.0512801
829.736	0.0786534			829.736	0.0509283
830.219	0.0781711			830.219	0.0505979
830.701	0.0777214			830.701	0.0502895
831.183	0.0772987			831.183	0.0500121
831.665	0.0769005			831.665	0.0497768
832.147	0.0765302			832.147	0.0495927
832.629	0.0761936			832.629	0.0494624
833.111	0.0758973			833.111	0.049382
833.593	0.075644			833.593	0.0493429
834.076	0.075431			834.076	0.0493335
834.558	0.07525			834.558	0.0493413
835.04	0.075091			835.04	0.0493532
835.522	0.0749449			835.522	0.0493583
836.004	0.0748086			836.004	0.049349
836.486	0.074685			836.486	0.0493241
836.968	0.0745811			836.968	0.0492898
837.45	0.0745038			837.45	0.04926
837.933	0.0744562			837.933	0.0492531
838.415	0.0744346			838.415	0.0492879
838.897	0.0744311			838.897	0.0493784
839.379	0.0744374			839.379	0.0495301
839.861	0.0744506			839.861	0.0497408
840.343	0.0744772			840.343	0.0500033
840.825	0.0745336			840.825	0.0503097
841.308	0.0746418			841.308	0.050657
841.79	0.0748227			841.79	0.051047
842.272	0.0750888			842.272	0.051486
842.754	0.0754398			842.754	0.0519802
843.236	0.0758613			843.236	0.0525308
843.718	0.0763292			843.718	0.0531313
844.2	0.0768158			844.2	0.0537665
844.682	0.0772955			844.682	0.0544149
845.164	0.0777488			845.164	0.0550515
845.647	0.078163			845.647	0.0556511
846.129	0.07853			846.129	0.0561904
846.611	0.0788429			846.611	0.0566489
847.093	0.0790943			847.093	0.0570089
847.575	0.0792749			847.575	0.0572569
848.057	0.0793757			848.057	0.0573849
848.539	0.0793899			848.539	0.0573929
849.021	0.0793153			849.021	0.0572902
849.504	0.0791556			849.504	0.057095
849.986	0.0789193			849.986	0.0568312
850.468	0.0786178			850.468	0.0565218
850.95	0.0782612			850.95	0.0561826
851.432	0.0778572			851.432	0.0558184
851.914	0.0774096			851.914	0.0554227
852.396	0.0769195			852.396	0.0549824
852.879	0.0763889			852.879	0.0544855
853.361	0.0758223			853.361	0.0539268
853.843	0.0752286			853.843	0.0533133
854.325	0.0746202			854.325	0.0526601
854.807	0.0740113			854.807	0.0519856
855.289	0.0734146			855.289	0.0513038
855.771	0.0728386			855.771	0.0506196
856.253	0.0722883			856.253	0.0499286
856.736	0.0717648			856.736	0.049223
857.218	0.0712683			857.218	0.0484997
857.7	0.0707995			857.7	0.0477674
858.182	0.0703615			858.182	0.0470484
858.664	0.069959			858.664	0.0463741
859.146	0.0695969			859.146	0.045775
859.628	0.0692777			859.628	0.0452694
860.11	0.0689998			860.11	0.044856
860.592	0.068757			860.592	0.0445114
861.075	0.0685373			861.075	0.0441962
861.557	0.068325			861.557	0.0438652
862.039	0.0681018			862.039	0.0434786
862.521	0.0678483			862.521	0.04301
863.003	0.0675458			863.003	0.0424488
863.485	0.0671778			863.485	0.041797
863.967	0.0667315			863.967	0.0410636
864.449	0.0661995			864.449	0.0402592
864.932	0.0655814			864.932	0.0393933
865.414	0.0648844			865.414	0.0384748
865.896	0.0641227			865.896	0.0375134
866.378	0.063315			866.378	0.0365204
866.86	0.0624806			866.86	0.0355068
867.342	0.0616362			867.342	0.0344801
867.824	0.0607927			867.824	0.0334404
868.307	0.0599554			868.307	0.0323807
868.789	0.0591262			868.789	0.0312897
869.271	0.0583058			869.271	0.030159
869.753	0.0574986			869.753	0.0289909
870.235	0.0567139			870.235	0.0278023
870.717	0.055966			870.717	0.0266234
871.199	0.0552721			871.199	0.0254897
871.681	0.0546485			871.681	0.0244309
872.163	0.0541073			872.163	0.0234619
872.646	0.0536538			872.646	0.0225783
873.128	0.0532867			873.128	0.0217613
873.61	0.0530004			873.61	0.0209878
874.092	0.0527862			874.092	0.0202426
874.574	0.0526359			874.574	0.0195269
875.056	0.0525416			875.056	0.0188586
875.538	0.0524956			875.538	0.0182637
876.02	0.0524888			876.02	0.0177647
876.503	0.0525105			876.503	0.0173687
876.985	0.0525492			876.985	0.0170631
877.467	0.052596			877.467	0.0168208
877.949	0.0526472			877.949	0.0166109
878.431	0.0527074			878.431	0.0164122
878.913	0.0527884			878.913	0.0162197
879.395	0.0529057			879.395	0.0160439
879.877	0.053073			879.877	0.0159021
880.36	0.053297			880.36	0.0158049
880.842	0.0535742			880.842	0.0157484
881.324	0.053892			881.324	0.0157112
881.806	0.054233			881.806	0.0156637
882.288	0.0545813			882.288	0.015579
882.77	0.0549275			882.77	0.0154458
883.252	0.0552714			883.252	0.0152731
883.734	0.0556198			883.734	0.015087
884.217	0.0559836			884.217	0.0149197
884.699	0.0563712			884.699	0.0147981
885.181	0.0567872			885.181	0.0147339
885.663	0.0572297			885.663	0.0147234
886.145	0.0576933			886.145	0.0147524
886.627	0.0581718			886.627	0.0148047
887.109	0.0586601			887.109	0.0148701
887.591	0.0591568			887.591	0.014947
888.073	0.0596625			888.073	0.015039
888.556	0.0601789			888.556	0.01515
889.038	0.0607078			889.038	0.0152786
889.52	0.0612492			889.52	0.0154171
890.002	0.0618031			890.002	0.0155553
890.484	0.0623688			890.484	0.0156855
890.966	0.0629465			890.966	0.0158076
891.448	0.0635369			891.448	0.0159309
891.931	0.0641408			891.931	0.0160704
892.413	0.0647577			892.413	0.0162415
892.895	0.0653858			892.895	0.0164539
893.377	0.0660209			893.377	0.0167079
893.859	0.0666584			893.859	0.016996
894.341	0.0672933			894.341	0.0173059
894.823	0.067923			894.823	0.0176256
895.305	0.068548			895.305	0.0179469
895.788	0.0691735			895.788	0.0182668
896.27	0.0698086			896.27	0.0185862
896.752	0.0704651			896.752	0.0189083
897.234	0.0711558			897.234	0.019236
897.716	0.0718902			897.716	0.0195719
898.198	0.0726719			898.198	0.0199176
898.68	0.0734976			898.68	0.0202736
899.162	0.0743571			899.162	0.0206406
899.644	0.0752369			899.644	0.0210193
900.127	0.0761252			900.127	0.0214108
900.609	0.0770173			900.609	0.0218175
901.091	0.0779184			901.091	0.0222447
901.573	0.0788434			901.573	0.022701
902.055	0.0798129			902.055	0.0231979
902.537	0.0808466			902.537	0.0237466
903.019	0.0819574			903.019	0.0243563
903.501	0.0831482			903.501	0.0250301
903.984	0.0844124			903.984	0.025765
904.466	0.0857382			904.466	0.0265534
904.948	0.0871144			904.948	0.0273874
905.43	0.0885348			905.43	0.0282627
905.912	0.0899984			905.912	0.0291806
906.394	0.0915075			906.394	0.0301467
906.876	0.0930614			906.876	0.031167
907.359	0.0946538			907.359	0.0322424
907.841	0.0962693			907.841	0.0333664
908.323	0.097886			908.323	0.0345248
908.805	0.0994797			908.805	0.0356994
909.287	0.101028			909.287	0.0368725
909.769	0.102514			909.769	0.0380303
910.251	0.103926			910.251	0.0391631
910.733	0.105256			910.733	0.0402632
911.216	0.106494			911.216	0.041321
911.698	0.107637			911.698	0.0423229
912.18	0.108677			912.18	0.0432524
912.662	0.109612			912.662	0.0440944
913.144	0.110445			913.144	0.0448391
913.626	0.111183			913.626	0.0454854
914.108	0.111834			914.108	0.0460393
914.59	0.112409			914.59	0.0465098
915.072	0.112914			915.072	0.046903
915.555	0.113357			915.555	0.047219
916.037	0.113742			916.037	0.0474507
916.519	0.114076			916.519	0.0475889
917.001	0.114369			917.001	0.0476292
917.483	0.114636			917.483	0.0475764
917.965	0.114894			917.965	0.0474473
918.447	0.115161			918.447	0.0472672
918.929	0.11545			918.929	0.0470635
919.412	0.11577			919.412	0.0468599
919.894	0.116128			919.894	0.0466714
920.376	0.116524			920.376	0.0465057
920.858	0.116958			920.858	0.0463663
921.34	0.117432			921.34	0.0462587
921.822	0.11795			921.822	0.0461926
922.304	0.118516			922.304	0.0461817
922.787	0.119137			922.787	0.0462398
923.269	0.119817			923.269	0.0463757
923.751	0.120559			923.751	0.0465892
924.233	0.121363			924.233	0.0468724
924.715	0.122229			924.715	0.0472128
925.197	0.123153			925.197	0.0475997
925.679	0.124129			925.679	0.0480284
926.161	0.125152			926.161	0.048502
926.644	0.126216			926.644	0.049028
927.126	0.127316			927.126	0.049614
927.608	0.128449			927.608	0.0502627
928.09	0.129609			928.09	0.0509699
928.572	0.130794			928.572	0.0517255
929.054	0.131999			929.054	0.0525173
929.536	0.133218			929.536	0.0533344
930.018	0.134442			930.018	0.0541702
930.5	0.135665			930.5	0.0550212
930.983	0.136881			930.983	0.0558865
931.465	0.138087			931.465	0.0567643
931.947	0.139282			931.947	0.0576512
932.429	0.140467			932.429	0.0585424
932.911	0.141641			932.911	0.059433
933.393	0.142799			933.393	0.0603196
933.875	0.143937			933.875	0.0612026
934.357	0.145049			934.357	0.0620834
934.84	0.146134			934.84	0.0629654
935.322	0.147196			935.322	0.0638506
935.804	0.148247			935.804	0.0647394
936.286	0.149299			936.286	0.0656292
936.768	0.150362			936.768	0.0665152
937.25	0.151436			937.25	0.0673907
937.732	0.152509			937.732	0.0682484
938.215	0.153565			938.215	0.0690803
938.697	0.154583			938.697	0.0698804
939.179	0.155549			939.179	0.0706448
939.661	0.156461			939.661	0.0713736
940.143	0.157329			940.143	0.0720707
940.625	0.15817			940.625	0.0727419
941.107	0.159			941.107	0.0733921
941.589	0.15983			941.589	0.0740226
942.072	0.160661			942.072	0.0746284
942.554	0.161483			942.554	0.0751985
943.036	0.162287			943.036	0.0757194
943.518	0.163061			943.518	0.0761789
944	0.163801			944	0.0765716
944.482	0.164508			944.482	0.0769006
944.964	0.165187			944.964	0.0771774
945.446	0.16584			945.446	0.0774177
945.928	0.166471			945.928	0.0776364
946.411	0.167078			946.411	0.0778442
946.893	0.167662			946.893	0.0780452
947.375	0.168226			947.375	0.0782391
947.857	0.168776			947.857	0.0784248
948.339	0.169322			948.339	0.0786032
948.821	0.169874			948.821	0.0787789
949.303	0.170442			949.303	0.0789588
949.785	0.171029			949.785	0.0791484
950.268	0.171634			950.268	0.0793491
950.75	0.172254			950.75	0.0795569
951.232	0.172883			951.232	0.0797637
951.714	0.173514			951.714	0.0799625
952.196	0.174144			952.196	0.0801509
952.678	0.174769			952.678	0.0803336
953.16	0.175385			953.16	0.0805217
953.643	0.175988			953.643	0.0807276
954.125	0.176572			954.125	0.0809596
954.607	0.17713			954.607	0.0812176
955.089	0.177654			955.089	0.081492
955.571	0.178131			955.571	0.081766
956.053	0.178546			956.053	0.0820212
956.535	0.178885			956.535	0.0822428
957.017	0.179131			957.017	0.0824233
957.5	0.179274			957.5	0.0825619
957.982	0.179307			957.982	0.0826626
958.464	0.179235			958.464	0.0827298
958.946	0.179066			958.946	0.0827655
959.428	0.178811			959.428	0.0827688
959.91	0.178479			959.91	0.0827375
960.392	0.178073			960.392	0.0826697
960.874	0.177592			960.874	0.0825661
961.356	0.177033			961.356	0.0824299
961.839	0.176392			961.839	0.0822647
962.321	0.175676			962.321	0.082072
962.803	0.174892			962.803	0.0818508
963.285	0.174056			963.285	0.0815977
963.767	0.173183			963.767	0.0813104
964.249	0.172285			964.249	0.0809909
964.731	0.171369			964.731	0.0806481
965.213	0.170443			965.213	0.0802971
965.696	0.169511			965.696	0.0799564
966.178	0.168579			966.178	0.0796416
966.66	0.167654			966.66	0.0793617
967.142	0.166743			967.142	0.0791164
967.624	0.165847			967.624	0.0788981
968.106	0.164965			968.106	0.0786954
968.588	0.164094			968.588	0.078499
969.071	0.163229			969.071	0.0783047
969.553	0.162369			969.553	0.0781134
970.035	0.16152			970.035	0.0779283
970.517	0.16069			970.517	0.0777509
970.999	0.159885			970.999	0.0775776
971.481	0.15911			971.481	0.0773995
971.963	0.158359			971.963	0.0772053
972.445	0.157621			972.445	0.0769863
972.928	0.156884			972.928	0.0767417
973.41	0.156138			973.41	0.0764798
973.892	0.155381			973.892	0.076217
974.374	0.15462			974.374	0.0759723
974.856	0.153866			974.856	0.0757608
975.338	0.153129			975.338	0.0755895
975.82	0.152415			975.82	0.0754559
976.302	0.15172			976.302	0.0753506
976.784	0.151038			976.784	0.0752628
977.267	0.150358			977.267	0.0751846
977.749	0.149675			977.749	0.0751146
978.231	0.148987			978.231	0.0750551
978.713	0.1483			978.713	0.0750098
979.195	0.147618			979.195	0.0749778
979.677	0.146943			979.677	0.0749506
980.159	0.146272			980.159	0.0749127
980.641	0.145594			980.641	0.0748456
981.124	0.144901			981.124	0.0747328
981.606	0.144184			981.606	0.074566
982.088	0.14344			982.088	0.0743463
982.57	0.142672			982.57	0.0740835
983.052	0.141887			983.052	0.0737905
983.534	0.141093			983.534	0.073478
984.016	0.140295			984.016	0.073151
984.499	0.139498			984.499	0.0728082
984.981	0.138709			984.981	0.0724454
985.463	0.137934			985.463	0.0720604
985.945	0.137186			985.945	0.0716579
986.427	0.13648			986.427	0.0712503
986.909	0.135827			986.909	0.0708563
987.391	0.135235			987.391	0.0704961
987.873	0.134702			987.873	0.0701859
988.356	0.134224			988.356	0.0699344
988.838	0.133793			988.838	0.069742
989.32	0.133403			989.32	0.069603
989.802	0.133056			989.802	0.0695111
990.284	0.132762			990.284	0.0694614
990.766	0.132533			990.766	0.0694537
991.248	0.132382			991.248	0.0694903
991.73	0.132314			991.73	0.0695738
992.212	0.132327			992.212	0.0697033
992.695	0.132412			992.695	0.0698734
993.177	0.132554			993.177	0.0700749
993.659	0.132742			993.659	0.0702976
994.141	0.132968			994.141	0.0705345
994.623	0.133232			994.623	0.0707845
995.105	0.133539			995.105	0.0710522
995.587	0.133897			995.587	0.0713459
996.069	0.134313			996.069	0.0716741
996.552	0.134791			996.552	0.072042
997.034	0.13533			997.034	0.0724499
997.516	0.135928			997.516	0.0728928
997.998	0.136579			997.998	0.0733631
998.48	0.137278			998.48	0.0738533
998.962	0.13802			998.962	0.0743579
999.444	0.1388			999.444	0.0748743
999.927	0.139616			999.927	0.0754035
1000.41	0.14047			1000.41	0.0759487
1000.89	0.141372			1000.89	0.0765144
1001.37	0.142333			1001.37	0.0771062
1001.86	0.14337			1001.86	0.077729
1002.34	0.144495			1002.34	0.078387
1002.82	0.145717			1002.82	0.0790824
1003.3	0.147036			1003.3	0.0798153
1003.78	0.148444			1003.78	0.0805835
1004.27	0.149928			1004.27	0.0813842
1004.75	0.151477			1004.75	0.0822157
1005.23	0.153088			1005.23	0.0830797
1005.71	0.154766			1005.71	0.0839826
1006.19	0.156524			1006.19	0.0849354
1006.68	0.158377			1006.68	0.0859516
1007.16	0.160343			1007.16	0.0870449
1007.64	0.162433			1007.64	0.0882263
1008.12	0.164652			1008.12	0.089503
1008.61	0.167006			1008.61	0.0908793
1009.09	0.1695			1009.09	0.0923584
1009.57	0.172143			1009.57	0.0939448
1010.05	0.174947			1010.05	0.0956471
1010.53	0.177926			1010.53	0.0974794
1011.01	0.1811			1011.01	0.0994628
1011.5	0.184487			1011.5	0.101626
1011.98	0.188112			1011.98	0.104007
1012.46	0.192004			1012.46	0.106648
1012.94	0.196198			1012.94	0.1096
1013.43	0.200727			1013.43	0.112903
1013.91	0.205613			1013.91	0.116584
1014.39	0.210845			1014.39	0.120633
1014.87	0.216372			1014.87	0.124991
1015.35	0.222087			1015.35	0.12954
1015.84	0.227837			1015.84	0.134107
1016.32	0.233431			1016.32	0.138472
1016.8	0.238676			1016.8	0.142403
1017.28	0.243398			1017.28	0.14568
1017.76	0.247472			1017.76	0.148135
1018.25	0.250841			1018.25	0.149671
1018.73	0.253517			1018.73	0.150278
1019.21	0.255584			1019.21	0.150031
1019.69	0.257175			1019.69	0.149072
1020.18	0.258459			1020.18	0.147591
1020.66	0.259614			1020.66	0.145797
1021.14	0.260807			1021.14	0.143894
1021.62	0.262179			1021.62	0.142064
1022.1	0.263837			1022.1	0.140453
1022.59	0.265857			1022.59	0.139177
1023.07	0.26829			1023.07	0.138316
1023.55	0.27117			1023.55	0.137927
1024.03	0.27452			1024.03	0.138047
1024.52	0.278359			1024.52	0.138694
1025	0.282696			1025	0.139876
1025.48	0.287525			1025.48	0.141581
1025.96	0.292823			1025.96	0.143787
1026.44	0.298551			1026.44	0.146453
1026.92	0.304661			1026.92	0.149528
1027.41	0.311098			1027.41	0.152954
1027.89	0.317818			1027.89	0.156671
1028.37	0.324781			1028.37	0.160622
1028.85	0.331956			1028.85	0.164756
1029.34	0.339304			1029.34	0.169029
1029.82	0.346777			1029.82	0.173396
1030.3	0.354311			1030.3	0.177815
1030.78	0.361836			1030.78	0.182235
1031.27	0.369288			1031.27	0.186611
1031.75	0.376627			1031.75	0.190897
1032.23	0.383838			1032.23	0.19506
1032.71	0.390931			1032.71	0.199075
1033.19	0.397921			1033.19	0.202927
1033.67	0.404812			1033.67	0.206603
1034.16	0.411586			1034.16	0.210094
1034.64	0.418203			1034.64	0.213386
1035.12	0.42462			1035.12	0.21647
1035.6	0.430809			1035.6	0.219341
1036.09	0.436769			1036.09	0.222012
1036.57	0.442527			1036.57	0.224507
1037.05	0.448132			1037.05	0.226865
1037.53	0.45363			1037.53	0.229134
1038.01	0.459058			1038.01	0.231365
1038.5	0.464445			1038.5	0.23361
1038.98	0.469815			1038.98	0.23592
1039.46	0.475209			1039.46	0.238343
1039.94	0.480683			1039.94	0.240929
1040.42	0.486308			1040.42	0.243728
1040.91	0.492154			1040.91	0.246783
1041.39	0.498271			1041.39	0.250138
1041.87	0.504685			1041.87	0.253825
1042.35	0.511402			1042.35	0.257875
1042.84	0.518425			1042.84	0.262315
1043.32	0.525768			1043.32	0.26717
1043.8	0.533467			1043.8	0.272468
1044.28	0.541569			1044.28	0.278229
1044.76	0.550111			1044.76	0.284467
1045.25	0.559098			1045.25	0.291181
1045.73	0.56849			1045.73	0.298353
1046.21	0.578214			1046.21	0.305953
1046.69	0.588184			1046.69	0.313941
1047.17	0.598324			1047.17	0.322271
1047.66	0.608585			1047.66	0.330898
1048.14	0.618932			1048.14	0.339766
1048.62	0.629318			1048.62	0.348807
1049.1	0.639653			1049.1	0.35793
1049.59	0.649791			1049.59	0.367019
1050.07	0.659546			1050.07	0.375942
1050.55	0.668726			1050.55	0.384569
1051.03	0.677179			1051.03	0.392786
1051.51	0.684813			1051.51	0.400507
1052	0.691589			1052	0.407669
1052.48	0.697485			1052.48	0.414221
1052.96	0.702459			1052.96	0.420107
1053.44	0.706436			1053.44	0.425258
1053.92	0.70932			1053.92	0.429601
1054.41	0.71104			1054.41	0.433077
1054.89	0.711582			1054.89	0.435654
1055.37	0.711005			1055.37	0.437338
1055.85	0.709409			1055.85	0.43816
1056.34	0.706886			1056.34	0.438158
1056.82	0.703488			1056.82	0.437353
1057.3	0.699212			1057.3	0.435745
1057.78	0.694038			1057.78	0.433323
1058.26	0.687974			1058.26	0.430087
1058.75	0.681093			1058.75	0.426068
1059.23	0.673539			1059.23	0.421332
1059.71	0.66549			1059.71	0.415973
1060.19	0.657104			1060.19	0.410088
1060.67	0.648483			1060.67	0.403761
1061.16	0.639663			1061.16	0.397053
1061.64	0.630645			1061.64	0.390013
1062.12	0.621438			1062.12	0.382694
1062.6	0.612098			1062.6	0.375172
1063.09	0.60273			1063.09	0.367546
1063.57	0.593471			1063.57	0.359928
1064.05	0.584443			1064.05	0.352428
1064.53	0.575728			1064.53	0.345137
1065.01	0.567353			1065.01	0.33812
1065.49	0.559313			1065.49	0.331424
1065.98	0.551598			1065.98	0.325087
1066.46	0.544221			1066.46	0.319152
1066.94	0.537225			1066.94	0.313668
1067.42	0.530671			1067.42	0.308685
1067.91	0.524608			1067.91	0.304244
1068.39	0.519052			1068.39	0.300357
1068.87	0.513983			1068.87	0.297015
1069.35	0.509354			1069.35	0.294183
1069.83	0.505118			1069.83	0.291818
1070.32	0.501249			1070.32	0.28988
1070.8	0.497743			1070.8	0.288341
1071.28	0.494608			1071.28	0.287184
1071.76	0.491839			1071.76	0.286394
1072.24	0.489398			1072.24	0.285945
1072.73	0.487214			1072.73	0.285795
1073.21	0.485191			1073.21	0.285884
1073.69	0.483239			1073.69	0.286144
1074.17	0.481294			1074.17	0.28651
1074.66	0.479327			1074.66	0.286927
1075.14	0.477334			1075.14	0.287349
1075.62	0.475308			1075.62	0.287738
1076.1	0.473226			1076.1	0.288049
1076.58	0.471034			1076.58	0.288222
1077.07	0.468659			1077.07	0.288185
1077.55	0.466033			1077.55	0.287863
1078.03	0.46311			1078.03	0.287181
1078.51	0.459873			1078.51	0.286077
1078.99	0.456325			1078.99	0.284504
1079.48	0.45247			1079.48	0.282425
1079.96	0.44829			1079.96	0.279802
1080.44	0.443748			1080.44	0.2766
1080.92	0.438801			1080.92	0.272783
1081.41	0.433416			1081.41	0.268328
1081.89	0.427598			1081.89	0.263225
1082.37	0.421386			1082.37	0.257486
1082.85	0.414847			1082.85	0.251144
1083.33	0.408052			1083.33	0.244246
1083.82	0.401066			1083.82	0.236848
1084.3	0.39394			1084.3	0.229019
1084.78	0.386722			1084.78	0.22084
1085.26	0.379475			1085.26	0.212413
1085.74	0.372286			1085.74	0.203858
1086.23	0.365263			1086.23	0.195312
1086.71	0.358518			1086.71	0.186916
1087.19	0.352143			1087.19	0.178798
1087.67	0.346195			1087.67	0.17107
1088.15	0.340687			1088.15	0.163811
1088.64	0.335599			1088.64	0.157072
1089.12	0.330896			1089.12	0.150875
1089.6	0.326547			1089.6	0.145214
1090.08	0.32253			1090.08	0.140069
1090.57	0.318837			1090.57	0.135405
1091.05	0.315462			1091.05	0.131181
1091.53	0.312395			1091.53	0.127358
1092.01	0.309613			1092.01	0.123896
1092.49	0.307084			1092.49	0.120762
1092.98	0.304778			1092.98	0.117927
1093.46	0.302675			1093.46	0.115371
1093.94	0.300767			1093.94	0.113077
1094.42	0.29906			1094.42	0.111033
1094.9	0.297558			1094.9	0.109229
1095.39	0.296263			1095.39	0.107661
1095.87	0.295166			1095.87	0.106323
1096.35	0.294253			1096.35	0.105215
1096.83	0.293512			1096.83	0.10434
1097.32	0.292943			1097.32	0.103705
1097.8	0.292554			1097.8	0.103318
1098.28	0.292363			1098.28	0.10319
1098.76	0.292382			1098.76	0.103331
1099.24	0.292613			1099.24	0.103745
1099.73	0.293041			1099.73	0.104434
1100.21	0.293641			1100.21	0.105392
1100.69	0.294387			1100.69	0.106605
1101.17	0.29526			1101.17	0.108059
1101.65	0.29625			1101.65	0.109732
1102.14	0.297353			1102.14	0.111601
1102.62	0.298563			1102.62	0.113632
1103.1	0.299858			1103.1	0.115784
1103.58	0.301201			1103.58	0.118004
1104.07	0.302542			1104.07	0.12023
1104.55	0.303838			1104.55	0.122401
1105.03	0.305061			1105.03	0.124467
1105.51	0.306205			1105.51	0.126399
1105.99	0.307289			1105.99	0.128197
1106.48	0.308341			1106.48	0.129885
1106.96	0.309388			1106.96	0.131511
1107.44	0.310449			1107.44	0.133126
1107.92	0.31153			1107.92	0.134777
1108.4	0.31263			1108.4	0.136496
1108.89	0.313755			1108.89	0.138292
1109.37	0.314911			1109.37	0.140156
1109.85	0.316109			1109.85	0.142064
1110.33	0.317354			1110.33	0.143984
1110.82	0.318642			1110.82	0.145887
1111.3	0.319955			1111.3	0.14775
1111.78	0.321275			1111.78	0.149561
1112.26	0.322594			1112.26	0.151324
1112.74	0.323925			1112.74	0.153061
1113.23	0.325302			1113.23	0.154804
1113.71	0.326778			1113.71	0.1566
1114.19	0.328408			1114.19	0.1585
1114.67	0.330232			1114.67	0.160555
1115.15	0.33227			1115.15	0.162812
1115.64	0.334528			1115.64	0.165313
1116.12	0.337			1116.12	0.16809
1116.6	0.339691			1116.6	0.17117
1117.08	0.342615			1117.08	0.174569
1117.57	0.345796			1117.57	0.178302
1118.05	0.349258			1118.05	0.182371
1118.53	0.353008			1118.53	0.186773
1119.01	0.357037			1119.01	0.191497
1119.49	0.361319			1119.49	0.196528
1119.97	0.365826			1119.97	0.201855
1120.46	0.370545			1120.46	0.207471
1120.94	0.37548			1120.94	0.213376
1121.42	0.380659			1121.42	0.219579
1121.9	0.386111			1121.9	0.226087
1122.39	0.391861			1122.39	0.232906
1122.87	0.39791			1122.87	0.240035
1123.35	0.404245			1123.35	0.24747
1123.83	0.410847			1123.83	0.255213
1124.32	0.417707			1124.32	0.263274
1124.8	0.424834			1124.8	0.271681
1125.28	0.432257			1125.28	0.280469
1125.76	0.440005			1125.76	0.289672
1126.24	0.448092			1126.24	0.299308
1126.72	0.456498			1126.72	0.30937
1127.21	0.465173			1127.21	0.319821
1127.69	0.474041			1127.69	0.330606
1128.17	0.483018			1128.17	0.341662
1128.65	0.492018			1128.65	0.352922
1129.14	0.500953			1129.14	0.364316
1129.62	0.509716			1129.62	0.375752
1130.1	0.518168			1130.1	0.387103
1130.58	0.526132			1130.58	0.398196
1131.06	0.53341			1131.06	0.408809
1131.55	0.539816			1131.55	0.418707
1132.03	0.545208			1132.03	0.427664
1132.51	0.549511			1132.51	0.435505
1132.99	0.552714			1132.99	0.442116
1133.47	0.554852			1133.47	0.447444
1133.96	0.555977			1133.96	0.45148
1134.44	0.556145			1134.44	0.454247
1134.92	0.555422			1134.92	0.455792
1135.4	0.553904			1135.4	0.456194
1135.89	0.551722			1135.89	0.455574
1136.37	0.549044			1136.37	0.454093
1136.85	0.546046			1136.85	0.451939
1137.33	0.542876			1137.33	0.449304
1137.81	0.539629			1137.81	0.446351
1138.3	0.536333			1138.3	0.443199
1138.78	0.532967			1138.78	0.43992
1139.26	0.529494			1139.26	0.436543
1139.74	0.525887			1139.74	0.433076
1140.22	0.522143			1140.22	0.429516
1140.71	0.518278			1140.71	0.425851
1141.19	0.514308			1141.19	0.42206
1141.67	0.510224			1141.67	0.418109
1142.15	0.506			1142.15	0.413957
1142.63	0.501596			1142.63	0.409561
1143.12	0.496993			1143.12	0.404897
1143.6	0.492208			1143.6	0.39997
1144.08	0.487304			1144.08	0.394822
1144.56	0.482373			1144.56	0.389522
1145.05	0.477515			1145.05	0.384156
1145.53	0.472813			1145.53	0.378811
1146.01	0.46832			1146.01	0.373566
1146.49	0.464074			1146.49	0.368496
1146.97	0.460107			1146.97	0.363674
1147.46	0.456467			1147.46	0.359178
1147.94	0.45322			1147.94	0.355092
1148.42	0.450444			1148.42	0.351497
1148.9	0.448207			1148.9	0.348462
1149.38	0.446547			1149.38	0.346036
1149.87	0.445472			1149.87	0.344247
1150.35	0.44496			1150.35	0.343102
1150.83	0.444981			1150.83	0.342601
1151.31	0.445513			1151.31	0.342744
1151.8	0.446554			1151.8	0.343535
1152.28	0.448119			1152.28	0.344978
1152.76	0.450222			1152.76	0.347074
1153.24	0.452861			1153.24	0.349812
1153.72	0.456011			1153.72	0.353165
1154.21	0.459624			1154.21	0.3571
1154.69	0.463644			1154.69	0.361586
1155.17	0.46803			1155.17	0.366607
1155.65	0.472757			1155.65	0.372165
1156.13	0.47782			1156.13	0.378273
1156.62	0.483216			1156.62	0.384943
1157.1	0.488926			1157.1	0.392171
1157.58	0.49491			1157.58	0.399924
1158.06	0.501104			1158.06	0.408143
1158.55	0.507443			1158.55	0.416754
1159.03	0.513877			1159.03	0.425689
1159.51	0.520378			1159.51	0.434891
1159.99	0.526937			1159.99	0.444322
1160.47	0.533537			1160.47	0.453945
1160.96	0.540133			1160.96	0.46371
1161.44	0.546639			1161.44	0.473537
1161.92	0.55294			1161.92	0.48332
1162.4	0.558916			1162.4	0.49294
1162.88	0.56447			1162.88	0.502288
1163.37	0.56955			1163.37	0.511284
1163.85	0.574136			1163.85	0.51988
1164.33	0.578227			1164.33	0.528048
1164.81	0.581805			1164.81	0.535755
1165.3	0.584826			1165.3	0.542953
1165.78	0.58723			1165.78	0.549577
1166.26	0.588967			1166.26	0.555565
1166.74	0.590026			1166.74	0.560881
1167.22	0.590451			1167.22	0.565533
1167.71	0.590328			1167.71	0.56957
1168.19	0.589758			1168.19	0.573066
1168.67	0.588825			1168.67	0.57609
1169.15	0.587582			1169.15	0.57869
1169.63	0.586062			1169.63	0.580895
1170.12	0.584301			1170.12	0.582726
1170.6	0.582361			1170.6	0.584223
1171.08	0.580342			1171.08	0.585451
1171.56	0.578363			1171.56	0.586493
1172.05	0.576531			1172.05	0.587432
1172.53	0.574914			1172.53	0.588323
1173.01	0.573528			1173.01	0.589182
1173.49	0.572348			1173.49	0.589989
1173.97	0.571336			1173.97	0.590711
1174.46	0.570467			1174.46	0.591329
1174.94	0.569746			1174.94	0.591842
1175.42	0.569196			1175.42	0.59227
1175.9	0.56884			1175.9	0.592631
1176.38	0.568669			1176.38	0.592922
1176.87	0.568634			1176.87	0.593104
1177.35	0.56865			1177.35	0.593117
1177.83	0.568626			1177.83	0.592899
1178.31	0.568492			1178.31	0.592411
1178.8	0.568211			1178.8	0.591651
1179.28	0.56778			1179.28	0.590644
1179.76	0.567205			1179.76	0.58942
1180.24	0.56648			1180.24	0.587991
1180.72	0.565577			1180.72	0.586342
1181.2	0.564455			1181.2	0.58444
1181.69	0.563078			1181.69	0.582253
1182.17	0.56144			1182.17	0.579781
1182.65	0.559575			1182.65	0.577057
1183.13	0.557539			1183.13	0.574139
1183.62	0.555388			1183.62	0.571088
1184.1	0.553149			1184.1	0.567939
1184.58	0.550816			1184.58	0.564696
1185.06	0.548351			1185.06	0.561337
1185.54	0.545716			1185.54	0.557838
1186.03	0.542891			1186.03	0.554194
1186.51	0.53989			1186.51	0.550428
1186.99	0.536753			1186.99	0.546582
1187.47	0.533523			1187.47	0.542695
1187.95	0.530224			1187.95	0.538781
1188.44	0.526853			1188.44	0.534825
1188.92	0.523386			1188.92	0.530789
1189.4	0.519794			1189.4	0.526632
1189.88	0.516068			1189.88	0.522337
1190.37	0.512223			1190.37	0.517914
1190.85	0.508289			1190.85	0.513397
1191.33	0.504298			1191.33	0.508821
1191.81	0.500263			1191.81	0.504205
1192.29	0.496176			1192.29	0.499544
1192.78	0.492015			1192.78	0.494813
1193.26	0.487761			1193.26	0.489988
1193.74	0.483417			1193.74	0.485058
1194.22	0.479008			1194.22	0.480039
1194.7	0.474571			1194.7	0.474962
1195.19	0.470139			1195.19	0.46986
1195.67	0.465722			1195.67	0.464752
1196.15	0.461308			1196.15	0.459637
1196.63	0.456867			1196.63	0.4545
1197.12	0.452374			1197.12	0.449325
1197.6	0.447824			1197.6	0.444112
1198.08	0.443233			1198.08	0.438881
1198.56	0.438631			1198.56	0.433664
1199.04	0.434041			1199.04	0.42849
1199.53	0.429471			1199.53	0.423374
1200.01	0.424901			1200.01	0.418303
1200.49	0.4203			1200.49	0.413251
1200.97	0.415638			1200.97	0.408186
1201.45	0.410902			1201.45	0.403082
1201.94	0.406098			1201.94	0.397935
1202.42	0.40125			1202.42	0.39275
1202.9	0.396379			1202.9	0.387542
1203.38	0.391494			1203.38	0.382319
1203.87	0.386586			1203.87	0.377084
1204.35	0.381643			1204.35	0.371834
1204.83	0.376654			1204.83	0.366574
1205.31	0.371631			1205.31	0.361324
1205.79	0.366605			1205.79	0.356122
1206.28	0.361624			1206.28	0.35102
1206.76	0.356734			1206.76	0.346073
1207.24	0.351972			1207.24	0.341332
1207.72	0.347362			1207.72	0.336836
1208.2	0.342916			1208.2	0.332621
1208.69	0.338646			1208.69	0.328718
1209.17	0.334575			1209.17	0.325167
1209.65	0.330736			1209.65	0.322014
1210.13	0.327166			1210.13	0.319313
1210.62	0.323895			1210.62	0.317111
1211.1	0.320938			1211.1	0.315443
1211.58	0.318288			1211.58	0.314327
1212.06	0.315928			1212.06	0.313759
1212.54	0.313833			1212.54	0.313727
1213.03	0.31199			1213.03	0.314211
1213.51	0.310391			1213.51	0.315188
1213.99	0.309038			1213.99	0.316637
1214.47	0.307927			1214.47	0.318529
1214.95	0.307038			1214.95	0.320823
1215.44	0.306338			1215.44	0.323464
1215.92	0.305779			1215.92	0.326378
1216.4	0.305314			1216.4	0.329487
1216.88	0.304904			1216.88	0.332712
1217.37	0.304526			1217.37	0.335981
1217.85	0.30417			1217.85	0.339231
1218.33	0.303827			1218.33	0.342399
1218.81	0.303484			1218.81	0.345424
1219.29	0.303114			1219.29	0.348238
1219.78	0.302681			1219.78	0.350768
1220.26	0.302149			1220.26	0.352949
1220.74	0.301492			1220.74	0.354731
1221.22	0.3007			1221.22	0.356085
1221.7	0.299771			1221.7	0.356997
1222.19	0.298708			1222.19	0.357466
1222.67	0.297507			1222.67	0.35749
1223.15	0.296148			1223.15	0.35706
1223.63	0.294608			1223.63	0.356168
1224.11	0.292858			1224.11	0.354809
1224.6	0.290882			1224.6	0.352993
1225.08	0.28868			1225.08	0.350747
1225.56	0.286261			1225.56	0.348113
1226.04	0.283642			1226.04	0.345133
1226.53	0.280835			1226.53	0.341847
1227.01	0.277845			1227.01	0.338283
1227.49	0.274671			1227.49	0.334466
1227.97	0.271317			1227.97	0.33042
1228.45	0.267794			1228.45	0.32618
1228.94	0.264129			1228.94	0.32179
1229.42	0.260353			1229.42	0.317299
1229.9	0.256499			1229.9	0.312751
1230.38	0.252588			1230.38	0.30818
1230.86	0.248633			1230.86	0.303601
1231.35	0.244634			1231.35	0.299021
1231.83	0.240593			1231.83	0.294441
1232.31	0.236517			1232.31	0.289866
1232.79	0.232422			1232.79	0.28531
1233.28	0.228333			1233.28	0.280785
1233.76	0.224272			1233.76	0.276305
1234.24	0.220257			1234.24	0.271874
1234.72	0.216297			1234.72	0.267489
1235.2	0.212391			1235.2	0.263138
1235.68	0.208537			1235.68	0.258811
1236.17	0.204736			1236.17	0.254505
1236.65	0.200995			1236.65	0.250222
1237.13	0.197326			1237.13	0.245969
1237.61	0.193741			1237.61	0.241754
1238.1	0.190245			1238.1	0.237577
1238.58	0.186832			1238.58	0.233432
1239.06	0.183486			1239.06	0.229308
1239.54	0.180186			1239.54	0.225196
1240.03	0.176911			1240.03	0.221091
1240.51	0.173644			1240.51	0.216999
1240.99	0.170377			1240.99	0.212932
1241.47	0.167114			1241.47	0.208912
1241.95	0.163863			1241.95	0.204965
1242.43	0.160646			1242.43	0.201125
1242.92	0.15749			1242.92	0.19743
1243.4	0.154433			1243.4	0.193932
1243.88	0.15152			1243.88	0.190691
1244.36	0.148802			1244.36	0.187773
1244.85	0.14633			1244.85	0.185243
1245.33	0.14415			1245.33	0.183155
1245.81	0.142295			1245.81	0.181546
1246.29	0.140786			1246.29	0.180434
1246.77	0.139625			1246.77	0.179813
1247.26	0.138803			1247.26	0.179656
1247.74	0.138298			1247.74	0.179923
1248.22	0.138079			1248.22	0.180557
1248.7	0.138106			1248.7	0.181492
1249.18	0.138333			1249.18	0.182648
1249.67	0.138707			1249.67	0.183934
1250.15	0.139168			1250.15	0.185253
1250.63	0.139653			1250.63	0.186501
1251.11	0.140098			1251.11	0.18758
1251.6	0.140448			1251.6	0.188407
1252.08	0.140655			1252.08	0.188916
1252.56	0.140686			1252.56	0.189066
1253.04	0.140519			1253.04	0.188834
1253.52	0.14014			1253.52	0.188212
1254.01	0.139543			1254.01	0.187205
1254.49	0.138727			1254.49	0.185827
1254.97	0.137696			1254.97	0.1841
1255.45	0.13646			1255.45	0.182058
1255.93	0.13503			1255.93	0.179741
1256.42	0.133424			1256.42	0.177196
1256.9	0.13166			1256.9	0.174468
1257.38	0.129754			1257.38	0.171599
1257.86	0.127721			1257.86	0.168626
1258.35	0.125577			1258.35	0.165575
1258.83	0.123338			1258.83	0.162474
1259.31	0.121022			1259.31	0.159346
1259.79	0.118648			1259.79	0.156212
1260.27	0.116237			1260.27	0.153093
1260.76	0.11381			1260.76	0.150008
1261.24	0.111383			1261.24	0.146971
1261.72	0.108971			1261.72	0.14399
1262.2	0.106588			1262.2	0.141073
1262.68	0.104247			1262.68	0.138229
1263.17	0.101962			1263.17	0.135465
1263.65	0.0997462			1263.65	0.132791
1264.13	0.0976112			1264.13	0.130215
1264.61	0.0955656			1264.61	0.127744
1265.1	0.0936142			1265.1	0.125379
1265.58	0.0917586			1265.58	0.123118
1266.06	0.0899989			1266.06	0.120953
1266.54	0.088335			1266.54	0.11888
1267.02	0.0867672			1267.02	0.116896
1267.51	0.0852956			1267.51	0.114999
1267.99	0.0839188			1267.99	0.113193
1268.47	0.0826318			1268.47	0.11148
1268.95	0.0814261			1268.95	0.10986
1269.43	0.0802907			1269.43	0.108332
1269.92	0.0792138			1269.92	0.106888
1270.4	0.0781859			1270.4	0.10552
1270.88	0.0772015			1270.88	0.104219
1271.36	0.0762605			1271.36	0.102978
1271.85	0.0753657			1271.85	0.101793
1272.33	0.0745215			1272.33	0.100661
1272.81	0.0737309			1272.81	0.099584
1273.29	0.0729938			1273.29	0.0985613
1273.77	0.0723075			1273.77	0.097594
1274.26	0.0716671			1274.26	0.0966829
1274.74	0.0710676			1274.74	0.0958297
1275.22	0.0705059			1275.22	0.0950366
1275.7	0.0699806			1275.7	0.0943076
1276.18	0.0694924			1276.18	0.0936476
1276.67	0.0690431			1276.67	0.0930606
1277.15	0.0686342			1277.15	0.0925493
1277.63	0.0682668			1277.63	0.0921146
1278.11	0.0679417			1278.11	0.0917555
1278.59	0.0676595			1278.59	0.0914702
1279.08	0.0674216			1279.08	0.0912568
1279.56	0.0672297			1279.56	0.0911139
1280.04	0.067085			1280.04	0.0910397
1280.52	0.066987			1280.52	0.0910311
1281.01	0.0669327			1281.01	0.0910823
1281.49	0.0669169			1281.49	0.0911842
1281.97	0.0669326			1281.97	0.0913258
1282.45	0.0669732			1282.45	0.0914954
1282.93	0.067033			1282.93	0.091683
1283.42	0.0671095			1283.42	0.0918827
1283.9	0.0672017			1283.9	0.0920918
1284.38	0.0673104			1284.38	0.0923101
1284.86	0.0674361			1284.86	0.0925377
1285.34	0.0675784			1285.34	0.0927721
1285.83	0.0677357			1285.83	0.093009
1286.31	0.0679064			1286.31	0.0932412
1286.79	0.0680887			1286.79	0.0934618
1287.27	0.068282			1287.27	0.0936655
1287.76	0.0684865			1287.76	0.0938501
1288.24	0.0687028			1288.24	0.0940166
1288.72	0.0689315			1288.72	0.0941674
1289.2	0.0691724			1289.2	0.0943059
1289.68	0.0694249			1289.68	0.0944346
1290.16	0.0696888			1290.16	0.0945549
1290.65	0.0699646			1290.65	0.0946682
1291.13	0.0702541			1291.13	0.094776
1291.61	0.0705595			1291.61	0.0948816
1292.09	0.0708834			1292.09	0.0949905
1292.58	0.0712282			1292.58	0.0951098
1293.06	0.0715954			1293.06	0.0952485
1293.54	0.0719872			1293.54	0.0954174
1294.02	0.0724066			1294.02	0.0956283
1294.51	0.0728585			1294.51	0.0958949
1294.99	0.0733498			1294.99	0.0962324
1295.47	0.0738883			1295.47	0.0966569
1295.95	0.0744819			1295.95	0.0971846
1296.43	0.0751379			1296.43	0.097831
1296.91	0.0758629			1296.91	0.0986108
1297.4	0.076664			1297.4	0.0995375
1297.88	0.0775499			1297.88	0.100625
1298.36	0.0785317			1298.36	0.101889
1298.84	0.0796237			1298.84	0.103348
1299.33	0.0808404			1299.33	0.10502
1299.81	0.0821958			1299.81	0.106923
1300.29	0.0837003			1300.29	0.109073
1300.77	0.0853598			1300.77	0.11148
1301.25	0.0871751			1301.25	0.114144
1301.74	0.0891435			1301.74	0.117058
1302.22	0.0912586			1302.22	0.120202
1302.7	0.09351			1302.7	0.123551
1303.18	0.0958823			1303.18	0.127067
1303.66	0.0983516			1303.66	0.130703
1304.15	0.100886			1304.15	0.134401
1304.63	0.103443			1304.63	0.138096
1305.11	0.105978			1305.11	0.141718
1305.59	0.108442			1305.59	0.145199
1306.08	0.110795			1306.08	0.148475
1306.56	0.113001			1306.56	0.151492
1307.04	0.11503			1307.04	0.154201
1307.52	0.116858			1307.52	0.156562
1308	0.118465			1308	0.158539
1308.49	0.119832			1308.49	0.160102
1308.97	0.120949			1308.97	0.161231
1309.45	0.121812			1309.45	0.161922
1309.93	0.122431			1309.93	0.162184
1310.41	0.122827			1310.41	0.162047
1310.9	0.12303			1310.9	0.16155
1311.38	0.123076			1311.38	0.160744
1311.86	0.123002			1311.86	0.159685
1312.34	0.122846			1312.34	0.158438
1312.83	0.122649			1312.83	0.157071
1313.31	0.122452			1313.31	0.155656
1313.79	0.122297			1313.79	0.154263
1314.27	0.122222			1314.27	0.152957
1314.75	0.122258			1314.75	0.15178
1315.24	0.122418			1315.24	0.150752
1315.72	0.122701			1315.72	0.149867
1316.2	0.123083			1316.2	0.149093
1316.68	0.12353			1316.68	0.14838
1317.16	0.123999			1317.16	0.147673
1317.65	0.12445			1317.65	0.146914
1318.13	0.124845			1318.13	0.146058
1318.61	0.125159			1318.61	0.145068
1319.09	0.125376			1319.09	0.143922
1319.58	0.125489			1319.58	0.142615
1320.06	0.125503			1320.06	0.141156
1320.54	0.125433			1320.54	0.139571
1321.02	0.125306			1321.02	0.137904
1321.5	0.125156			1321.5	0.136211
1321.99	0.125022			1321.99	0.134556
1322.47	0.124941			1322.47	0.133002
1322.95	0.124944			1322.95	0.131604
1323.43	0.125047			1323.43	0.1304
1323.91	0.125256			1323.91	0.129417
1324.4	0.125566			1324.4	0.128663
1324.88	0.125967			1324.88	0.128139
1325.36	0.126449			1325.36	0.127836
1325.84	0.127001			1325.84	0.12774
1326.33	0.127608			1326.33	0.127834
1326.81	0.128255			1326.81	0.128097
1327.29	0.128919			1327.29	0.128502
1327.77	0.129573			1327.77	0.129017
1328.25	0.130192			1328.25	0.129609
1328.73	0.13075			1328.73	0.130244
1329.22	0.131234			1329.22	0.130891
1329.7	0.131633			1329.7	0.131521
1330.18	0.131945			1330.18	0.132106
1330.66	0.13217			1330.66	0.132617
1331.15	0.132303			1331.15	0.133025
1331.63	0.132343			1331.63	0.1333
1332.11	0.132287			1332.11	0.133419
1332.59	0.132137			1332.59	0.13337
1333.08	0.131907			1333.08	0.133155
1333.56	0.131616			1333.56	0.132792
1334.04	0.131292			1334.04	0.132307
1334.52	0.130966			1334.52	0.131739
1335	0.130668			1335	0.131125
1335.48	0.130431			1335.48	0.130503
1335.97	0.130287			1335.97	0.129911
1336.45	0.130271			1336.45	0.129389
1336.93	0.130424			1336.93	0.128981
1337.41	0.130785			1337.41	0.128732
1337.9	0.131393			1337.9	0.128688
1338.38	0.132276			1338.38	0.12889
1338.86	0.133454			1338.86	0.129372
1339.34	0.134933			1339.34	0.130157
1339.82	0.13671			1339.82	0.131257
1340.31	0.138777			1340.31	0.132681
1340.79	0.141126			1340.79	0.134427
1341.27	0.143748			1341.27	0.136496
1341.75	0.146633			1341.75	0.138885
1342.23	0.149764			1342.23	0.141587
1342.72	0.153116			1342.72	0.144586
1343.2	0.156653			1343.2	0.147857
1343.68	0.160329			1343.68	0.151366
1344.16	0.164094			1344.16	0.15507
1344.65	0.167901			1344.65	0.158924
1345.13	0.171702			1345.13	0.162882
1345.61	0.175452			1345.61	0.166895
1346.09	0.1791			1346.09	0.170912
1346.57	0.182591			1346.57	0.174874
1347.06	0.185862			1347.06	0.178716
1347.54	0.188849			1347.54	0.182369
1348.02	0.1915			1348.02	0.185766
1348.5	0.193774			1348.5	0.188849
1348.98	0.195649			1348.98	0.191568
1349.47	0.197109			1349.47	0.193886
1349.95	0.198141			1349.95	0.195767
1350.43	0.198728			1350.43	0.19718
1350.91	0.198853			1350.91	0.198093
1351.39	0.198501			1351.39	0.198486
1351.88	0.197672			1351.88	0.198351
1352.36	0.196384			1352.36	0.197696
1352.84	0.194668			1352.84	0.196546
1353.32	0.192564			1353.32	0.194929
1353.81	0.190109			1353.81	0.192874
1354.29	0.187333			1354.29	0.190408
1354.77	0.184258			1354.77	0.187551
1355.25	0.180908			1355.25	0.184327
1355.73	0.177305			1355.73	0.180761
1356.22	0.17348			1356.22	0.176889
1356.7	0.169466			1356.7	0.172746
1357.18	0.165293			1357.18	0.168366
1357.66	0.160984			1357.66	0.163776
1358.14	0.156555			1358.14	0.158998
1358.63	0.15202			1358.63	0.154055
1359.11	0.147391			1359.11	0.14897
1359.59	0.142684			1359.59	0.143778
1360.07	0.137922			1360.07	0.138519
1360.56	0.133127			1360.56	0.133237
1361.04	0.128321			1361.04	0.127975
1361.52	0.123522			1361.52	0.122772
1362	0.118748			1362	0.117662
1362.48	0.114018			1362.48	0.112676
1362.97	0.109356			1362.97	0.107846
[truncated: 5,470 more rows]

## Sheet: Supplementary Figure 11
i(20)-silica-TPU										Pristine TPU			i(20)- TPU
	Pristine		after applying 50 kPa		after applying 19 MPa
4498.54	-0.00586	4497.57	0	4497.57	0					4498.54	-0.00358		4498.54	-0.00428
4497.57	-0.00587	4495.64	0	4495.64	0.000680603					4497.57	-0.00351		4497.57	-0.00442
4496.61	-0.00573	4493.71	0	4493.71	0.000846948					4496.61	-0.00329		4496.61	-0.00459
4495.64	-0.00581	4491.79	0.000401676	4491.79	0.000861555					4495.64	-0.00325		4495.64	-0.00465
4494.68	-0.00606	4489.86	0.000818983	4489.86	0.000770397					4494.68	-0.00335		4494.68	-0.00467
4493.71	-0.00617	4487.93	0.00053604	4487.93	0.00041803					4493.71	-0.00344		4493.71	-0.00473
4492.75	-0.00609	4486	0	4486	9.47639e-05					4492.75	-0.00354		4492.75	-0.00467
4491.79	-0.00589	4484.07	0	4484.07	0					4491.79	-0.00365		4491.79	-0.00441
4490.82	-0.00557	4482.14	0.000788853	4482.14	0.000191692					4490.82	-0.00376		4490.82	-0.00419
4489.86	-0.00538	4480.21	0.00158	4480.21	0.000441194					4489.86	-0.00378		4489.86	-0.00417
4488.89	-0.00554	4478.28	0.00152	4478.28	0.000284214					4488.89	-0.00374		4488.89	-0.00425
4487.93	-0.00572	4476.36	0.00068228	4476.36	0					4487.93	-0.00371		4487.93	-0.00431
4486.96	-0.00563	4474.43	0	4474.43	0.000210293					4486.96	-0.00362		4486.96	-0.00428
4486	-0.00549	4472.5	0.000535794	4472.5	0.00139					4486	-0.00344		4486	-0.00419
4485.03	-0.0055	4470.57	0.00178	4470.57	0.00255					4485.03	-0.00342		4485.03	-0.0042
4484.07	-0.00544	4468.64	0.0023	4468.64	0.00245					4484.07	-0.00365		4484.07	-0.00431
4483.11	-0.00529	4466.71	0.00226	4466.71	0.00196					4483.11	-0.00386		4483.11	-0.00442
4482.14	-0.00542	4464.78	0.00252	4464.78	0.00199					4482.14	-0.00384		4482.14	-0.00462
4481.18	-0.00582	4462.86	0.00288	4462.86	0.00172					4481.18	-0.00377		4481.18	-0.00472
4480.21	-0.00616	4460.93	0.0025	4460.93	0.000967771					4480.21	-0.0038		4480.21	-0.00456
4479.25	-0.00617	4459	0.00151	4459	0.000709221					4479.25	-0.00376		4479.25	-0.00446
4478.28	-0.00578	4457.07	0.000909097	4457.07	0.000912122					4478.28	-0.0035		4478.28	-0.00454
4477.32	-0.00533	4455.14	0.000687741	4455.14	0.000844326					4477.32	-0.00323		4477.32	-0.00458
4476.36	-0.00522	4453.21	0.000257969	4453.21	0.000426736					4476.36	-0.00327		4476.36	-0.00439
4475.39	-0.00533	4451.28	0	4451.28	0					4475.39	-0.0035		4475.39	-0.00411
4474.43	-0.00535	4449.36	0.000155784	4449.36	0					4474.43	-0.00355		4474.43	-0.00408
4473.46	-0.00543	4447.43	0.000166901	4447.43	0.000170678					4473.46	-0.00344		4473.46	-0.00424
4472.5	-0.00562	4445.5	0	4445.5	0					4472.5	-0.0034		4472.5	-0.00431
4471.53	-0.00569	4443.57	0.000427872	4443.57	2.6349e-05					4471.53	-0.00346		4471.53	-0.00434
4470.57	-0.00558	4441.64	0.00106	4441.64	0.000377867					4470.57	-0.00349		4470.57	-0.0044
4469.61	-0.00536	4439.71	0.000721008	4439.71	0.000331014					4469.61	-0.00351		4469.61	-0.0045
4468.64	-0.0051	4437.78	0.000166908	4437.78	0					4468.64	-0.00353		4468.64	-0.00453
4467.68	-0.00501	4435.85	0.000521831	4435.85	0					4467.68	-0.00342		4467.68	-0.00434
4466.71	-0.00531	4433.93	0.00135	4433.93	0.000553805					4466.71	-0.00334		4466.71	-0.00399
4465.75	-0.00575	4432	0.00185	4432	0.00144					4465.75	-0.00348		4465.75	-0.00395
4464.78	-0.00589	4430.07	0.00207	4430.07	0.00207					4464.78	-0.00361		4464.78	-0.00431
4463.82	-0.00575	4428.14	0.00249	4428.14	0.00228					4463.82	-0.00353		4463.82	-0.0047
4462.86	-0.00555	4426.21	0.00269	4426.21	0.00204					4462.86	-0.00339		4462.86	-0.00486
4461.89	-0.0053	4424.28	0.00197	4424.28	0.00142					4461.89	-0.00335		4461.89	-0.00478
4460.93	-0.00518	4422.35	0.000901133	4422.35	0.001					4460.93	-0.00341		4460.93	-0.00461
4459.96	-0.00527	4420.43	0.000556193	4420.43	0.00105					4459.96	-0.00348		4459.96	-0.00451
4459	-0.00542	4418.5	0.000825338	4418.5	0.00136					4459	-0.00344		4459	-0.00441
4458.03	-0.00543	4416.57	0.000901908	4416.57	0.00153					4458.03	-0.00332		4458.03	-0.00423
4457.07	-0.00531	4414.64	0.000909731	4414.64	0.00112					4457.07	-0.00313		4457.07	-0.00402
4456.11	-0.00515	4412.71	0.00129	4412.71	0.000481114					4456.11	-0.00296		4456.11	-0.00383
4455.14	-0.00498	4410.78	0.00159	4410.78	0.000295006					4455.14	-0.00296		4455.14	-0.00367
4454.18	-0.00488	4408.85	0.00148	4408.85	0.000838622					4454.18	-0.00306		4454.18	-0.0037
4453.21	-0.00501	4406.93	0.00122	4406.93	0.00171					4453.21	-0.00311		4453.21	-0.004
4452.25	-0.00528	4405	0.00084544	4405	0.00186					4452.25	-0.00312		4452.25	-0.00434
4451.28	-0.00553	4403.07	0.000427343	4403.07	0.000950582					4451.28	-0.00309		4451.28	-0.00435
4450.32	-0.00566	4401.14	0.000385046	4401.14	0					4450.32	-0.00302		4450.32	-0.00402
4449.36	-0.00567	4399.21	0.000871763	4399.21	0					4449.36	-0.00299		4449.36	-0.00375
4448.39	-0.00563	4397.28	0.00164	4397.28	0.000888828					4448.39	-0.00303		4448.39	-0.00384
4447.43	-0.00552	4395.35	0.00195	4395.35	0.00165					4447.43	-0.00303		4447.43	-0.00409
4446.46	-0.00537	4393.42	0.0014	4393.42	0.00163					4446.46	-0.00307		4446.46	-0.00418
4445.5	-0.00518	4391.5	0.000741757	4391.5	0.00113					4445.5	-0.0032		4445.5	-0.00415
4444.53	-0.00503	4389.57	0.000674866	4389.57	0.000648897					4444.53	-0.00329		4444.53	-0.00411
4443.57	-0.00509	4387.64	0.00105	4387.64	0.000532214					4443.57	-0.00313		4443.57	-0.00411
4442.6	-0.00533	4385.71	0.0014	4385.71	0.0007229					4442.6	-0.00289		4442.6	-0.00417
4441.64	-0.00548	4383.78	0.00119	4383.78	0.000658028					4441.64	-0.00289		4441.64	-0.00415
4440.68	-0.00545	4381.85	0.000549197	4381.85	0.00027597					4440.68	-0.00306		4440.68	-0.00402
4439.71	-0.00541	4379.92	0.00042697	4379.92	9.83402e-05					4439.71	-0.00312		4439.71	-0.00387
4438.75	-0.00542	4378	0.000959247	4378	0.000249427					4438.75	-0.00307		4438.75	-0.00387
4437.78	-0.00537	4376.07	0.00135	4376.07	0.00048117					4437.78	-0.00314		4437.78	-0.00403
4436.82	-0.00537	4374.14	0.00129	4374.14	0.000466786					4436.82	-0.00339		4436.82	-0.00411
4435.85	-0.00546	4372.21	0.00103	4372.21	0.000179388					4435.85	-0.00352		4435.85	-0.00399
4434.89	-0.00543	4370.28	0.000774421	4370.28	0.000162985					4434.89	-0.00339		4434.89	-0.00381
4433.93	-0.00524	4368.35	0.000724778	4368.35	0.000604004					4433.93	-0.0033		4433.93	-0.0037
4432.96	-0.00514	4366.42	0.00108	4366.42	0.000969566					4432.96	-0.00342		4432.96	-0.00374
4432	-0.00532	4364.5	0.00142	4364.5	0.000965193					4432	-0.00361		4432	-0.0039
4431.03	-0.00556	4362.57	0.00115	4362.57	0.000818253					4431.03	-0.00359		4431.03	-0.00396
4430.07	-0.00549	4360.64	0.000603758	4360.64	0.000772394					4430.07	-0.0033		4430.07	-0.00382
4429.1	-0.00529	4358.71	0.000422314	4358.71	0.000923723					4429.1	-0.00295		4429.1	-0.00375
4428.14	-0.00525	4356.78	0.000436232	4356.78	0.0012					4428.14	-0.00276		4428.14	-0.0039
4427.18	-0.00532	4354.85	0.000373155	4354.85	0.00135					4427.18	-0.00276		4427.18	-0.00405
4426.21	-0.00533	4352.92	0.00038521	4352.92	0.00128					4426.21	-0.00289		4426.21	-0.00409
4425.25	-0.0052	4350.99	0.000575684	4350.99	0.00122					4425.25	-0.00302		4425.25	-0.00408
4424.28	-0.00498	4349.07	0.000829734	4349.07	0.00136					4424.28	-0.00305		4424.28	-0.00396
4423.32	-0.00492	4347.14	0.000902988	4347.14	0.00133					4423.32	-0.00296		4423.32	-0.00377
4422.35	-0.00512	4345.21	0.000742547	4345.21	0.000801511					4422.35	-0.00276		4422.35	-0.00373
4421.39	-0.00536	4343.28	0.000525758	4343.28	0.000199139					4421.39	-0.00262		4421.39	-0.00398
4420.43	-0.00549	4341.35	0.000556007	4341.35	0					4420.43	-0.00277		4420.43	-0.00435
4419.46	-0.00552	4339.42	0.00108	4339.42	7.23526e-05					4419.46	-0.00299		4419.46	-0.00447
4418.5	-0.00548	4337.49	0.00166	4337.49	0.000755664					4418.5	-0.00303		4418.5	-0.00418
4417.53	-0.00538	4335.57	0.00172	4335.57	0.00183					4417.53	-0.00311		4417.53	-0.00382
4416.57	-0.00537	4333.64	0.00116	4333.64	0.00212					4416.57	-0.00319		4416.57	-0.00382
4415.6	-0.00548	4331.71	0.000261344	4331.71	0.00131					4415.6	-0.00306		4415.6	-0.00398
4414.64	-0.0055	4329.78	0	4329.78	0.000804223					4414.64	-0.0028		4414.64	-0.00401
4413.68	-0.00529	4327.85	0.000585765	4327.85	0.00138					4413.68	-0.00265		4413.68	-0.00406
4412.71	-0.00514	4325.92	0.00114	4325.92	0.00199					4412.71	-0.00279		4412.71	-0.00414
4411.75	-0.0052	4323.99	0.00116	4323.99	0.00181					4411.75	-0.003		4411.75	-0.00403
4410.78	-0.00532	4322.07	0.000857606	4322.07	0.00134					4410.78	-0.0029		4410.78	-0.00383
4409.82	-0.0053	4320.14	0.000527196	4320.14	0.00103					4409.82	-0.00262		4409.82	-0.00378
4408.85	-0.00517	4318.21	0.000375502	4318.21	0.000672538					4408.85	-0.00259		4408.85	-0.00385
4407.89	-0.0051	4316.28	0.000370003	4316.28	0.000391416					4407.89	-0.00272		4407.89	-0.00386
4406.93	-0.00517	4314.35	0.000431292	4314.35	0.000509858					4406.93	-0.00277		4406.93	-0.00378
4405.96	-0.00516	4312.42	0.000418879	4312.42	0.000628613					4405.96	-0.00274		4405.96	-0.00379
4405	-0.00492	4310.49	0.000365645	4310.49	0.000370145					4405	-0.00269		4405	-0.00386
4404.03	-0.00466	4308.56	0.000616044	4308.56	0.000114933					4404.03	-0.00269		4404.03	-0.00379
4403.07	-0.00466	4306.64	0.000907287	4306.64	1.11945e-05					4403.07	-0.00271		4403.07	-0.00366
4402.1	-0.00489	4304.71	0.000712797	4304.71	0					4402.1	-0.00277		4402.1	-0.00363
4401.14	-0.00515	4302.78	0.000274867	4302.78	6.74427e-05					4401.14	-0.00283		4401.14	-0.00364
4400.18	-0.00525	4300.85	0	4300.85	6.219e-05					4400.18	-0.00273		4400.18	-0.0037
4399.21	-0.00516	4298.92	0	4298.92	0.000178687					4399.21	-0.00249		4399.21	-0.0038
4398.25	-0.00504	4296.99	0.000332132	4296.99	0.000392396					4398.25	-0.00248		4398.25	-0.00382
4397.28	-0.00504	4295.06	0.000821367	4295.06	0.000241578					4397.28	-0.00273		4397.28	-0.00388
4396.32	-0.005	4293.14	0.00126	4293.14	0.00013851					4396.32	-0.00297		4396.32	-0.00399
4395.35	-0.00501	4291.21	0.00147	4291.21	0.000429519					4395.35	-0.00311		4395.35	-0.00393
4394.39	-0.00515	4289.28	0.00135	4289.28	0.000497878					4394.39	-0.00316		4394.39	-0.00374
4393.42	-0.00525	4287.35	0.00111	4287.35	0.000294674					4393.42	-0.00307		4393.42	-0.00365
4392.46	-0.00519	4285.42	0.000999846	4285.42	0.000199132					4392.46	-0.0029		4392.46	-0.00375
4391.5	-0.00503	4283.49	0.000859097	4283.49	5.43147e-05					4391.5	-0.00274		4391.5	-0.00389
4390.53	-0.00492	4281.56	0.000472032	4281.56	0					4390.53	-0.00255		4390.53	-0.00391
4389.57	-0.00491	4279.64	1.8552e-06	4279.64	0.000192203					4389.57	-0.00231		4389.57	-0.00377
4388.6	-0.00497	4277.71	4.18276e-05	4277.71	0.000442013					4388.6	-0.00225		4388.6	-0.00353
4387.64	-0.00509	4275.78	0.000850759	4275.78	0.000772417					4387.64	-0.00238		4387.64	-0.00338
4386.67	-0.00517	4273.85	0.00145	4273.85	0.000823822					4386.67	-0.00249		4386.67	-0.00345
4385.71	-0.00512	4271.92	0.0011	4271.92	0.000294436					4385.71	-0.0026		4385.71	-0.00364
4384.75	-0.00505	4269.99	0.000506379	4269.99	0					4384.75	-0.00276		4384.75	-0.00377
4383.78	-0.00514	4268.06	0.000126004	4268.06	0.000321202					4383.78	-0.00282		4383.78	-0.00383
4382.82	-0.00534	4266.14	0	4266.14	0.000643976					4382.82	-0.00283		4382.82	-0.00392
4381.85	-0.00541	4264.21	0.000541523	4264.21	0.000699483					4381.85	-0.00293		4381.85	-0.00392
4380.89	-0.0054	4262.28	0.00145	4262.28	0.000664186					4380.89	-0.00295		4380.89	-0.00374
4379.92	-0.00536	4260.35	0.00178	4260.35	0.000476785					4379.92	-0.00278		4379.92	-0.00352
4378.96	-0.0052	4258.42	0.00154	4258.42	0.000255987					4378.96	-0.00256		4378.96	-0.00349
4378	-0.00499	4256.49	0.00114	4256.49	0.000134397					4378	-0.00243		4378	-0.00365
4377.03	-0.0049	4254.56	0.000824951	4254.56	0.000194691					4377.03	-0.00239		4377.03	-0.00374
4376.07	-0.00484	4252.63	0.000847645	4252.63	0.000552747					4376.07	-0.00238		4376.07	-0.00357
4375.1	-0.00468	4250.71	0.0011	4250.71	0.00084313					4375.1	-0.00233		4375.1	-0.00338
4374.14	-0.00455	4248.78	0.00102	4248.78	0.000634331					4374.14	-0.0023		4374.14	-0.00343
4373.17	-0.00463	4246.85	0.000512466	4246.85	0.000171371					4373.17	-0.00234		4373.17	-0.00369
4372.21	-0.00478	4244.92	0.000302665	4244.92	1.38208e-05					4372.21	-0.00237		4372.21	-0.00396
4371.25	-0.00486	4242.99	0.000612207	4242.99	0.000184756					4371.25	-0.00239		4371.25	-0.00403
4370.28	-0.00491	4241.06	0.000873685	4241.06	0.000381164					4370.28	-0.00244		4370.28	-0.00388
4369.32	-0.005	4239.13	0.000928447	4239.13	0.000524413					4369.32	-0.00245		4369.32	-0.0036
4368.35	-0.00516	4237.21	0.00106	4237.21	0.000487123					4368.35	-0.00246		4368.35	-0.00325
4367.39	-0.00514	4235.28	0.0012	4235.28	0.00042057					4367.39	-0.00249		4367.39	-0.00304
4366.42	-0.00497	4233.35	0.0011	4233.35	0.000719063					4366.42	-0.00241		4366.42	-0.00318
4365.46	-0.00501	4231.42	0.000959389	4231.42	0.00117					4365.46	-0.00223		4365.46	-0.00344
4364.5	-0.00508	4229.49	0.000951737	4229.49	0.00125					4364.5	-0.0022		4364.5	-0.00355
4363.53	-0.00485	4227.56	0.000658318	4227.56	0.000746638					4363.53	-0.00244		4363.53	-0.00363
4362.57	-0.00454	4225.63	0.000151992	4225.63	8.94889e-05					4362.57	-0.00268		4362.57	-0.00393
4361.6	-0.00444	4223.71	0	4223.71	0					4361.6	-0.00263		4361.6	-0.00421
4360.64	-0.00454	4221.78	0	4221.78	0.000242095					4360.64	-0.00245		4360.64	-0.00412
4359.67	-0.00479	4219.85	8.56258e-05	4219.85	0.000561252					4359.67	-0.0024		4359.67	-0.00377
4358.71	-0.00514	4217.92	0.000589628	4217.92	0.00104					4358.71	-0.00239		4358.71	-0.00355
4357.75	-0.00537	4215.99	0.00117	4215.99	0.00132					4357.75	-0.00235		4357.75	-0.00351
4356.78	-0.00531	4214.06	0.00119	4214.06	0.000890579					4356.78	-0.00239		4356.78	-0.00348
4355.82	-0.00494	4212.13	0.000763673	4212.13	0.000337951					4355.82	-0.00247		4355.82	-0.00348
4354.85	-0.0046	4210.2	0.000561938	4210.2	0.000489354					4354.85	-0.00251		4354.85	-0.00359
4353.89	-0.00481	4208.28	0.000956826	4208.28	0.00116					4353.89	-0.0025		4353.89	-0.00373
4352.92	-0.00532	4206.35	0.0014	4206.35	0.00158					4352.92	-0.00255		4352.92	-0.00375
4351.96	-0.00546	4204.42	0.00127	4204.42	0.00151					4351.96	-0.00272		4351.96	-0.00363
4350.99	-0.00527	4202.49	0.000805374	4202.49	0.00123					4350.99	-0.00294		4350.99	-0.00356
4350.03	-0.00513	4200.56	0.000524968	4200.56	0.000973877					4350.03	-0.00299		4350.03	-0.00363
4349.07	-0.0051	4198.63	0.000420429	4198.63	0.000823192					4349.07	-0.00278		4349.07	-0.0037
4348.1	-0.00506	4196.7	0.000269216	4196.7	0.000622764					4348.1	-0.00243		4348.1	-0.00376
4347.14	-0.00509	4194.78	3.90373e-05	4194.78	0.000282347					4347.14	-0.00219		4347.14	-0.0038
4346.17	-0.00519	4192.85	0	4192.85	0.000204515					4346.17	-0.00222		4346.17	-0.00371
4345.21	-0.00528	4190.92	0.000298068	4190.92	0.000676196					4345.21	-0.0024		4345.21	-0.00346
4344.24	-0.00533	4188.99	0.000713337	4188.99	0.00133					4344.24	-0.0025		4344.24	-0.00322
4343.28	-0.00534	4187.06	0.000932526	4187.06	0.00159					4343.28	-0.00247		4343.28	-0.00322
4342.32	-0.00519	4185.13	0.000748157	4185.13	0.00134					4342.32	-0.00242		4342.32	-0.00338
4341.35	-0.00493	4183.2	0.000468917	4183.2	0.00101					4341.35	-0.00241		4341.35	-0.00352
4340.39	-0.00478	4181.28	0.000563644	4181.28	0.000836853					4340.39	-0.00244		4340.39	-0.00366
4339.42	-0.00481	4179.35	0.000789829	4179.35	0.000650242					4339.42	-0.00251		4339.42	-0.00371
4338.46	-0.00497	4177.42	0.000701304	4177.42	0.000277665					4338.46	-0.0025		4338.46	-0.0036
4337.49	-0.00513	4175.49	0.000360105	4175.49	0					4337.49	-0.00248		4337.49	-0.00359
4336.53	-0.00512	4173.56	8.87811e-05	4173.56	0.000132803					4336.53	-0.00258		4336.53	-0.00381
4335.57	-0.00494	4171.63	0	4171.63	0.00045976					4335.57	-0.00262		4335.57	-0.00412
4334.6	-0.00484	4169.7	0.000151187	4169.7	0.000514094					4334.6	-0.00242		4334.6	-0.00428
4333.64	-0.00498	4167.77	0.000620775	4167.77	0.000635423					4333.64	-0.00225		4333.64	-0.0042
4332.67	-0.0051	4165.85	0.000990331	4165.85	0.00123					4332.67	-0.00233		4332.67	-0.00404
4331.71	-0.00504	4163.92	0.00111	4163.92	0.00179					4331.71	-0.00244		4331.71	-0.004
4330.74	-0.00487	4161.99	0.00111	4161.99	0.00171					4330.74	-0.00244		4330.74	-0.00401
4329.78	-0.00477	4160.06	0.000832953	4160.06	0.00123					4329.78	-0.00239		4329.78	-0.00399
4328.82	-0.00487	4158.13	0.000567257	4158.13	0.000840388					4328.82	-0.00232		4328.82	-0.00394
4327.85	-0.00505	4156.2	0.000821024	4156.2	0.00072477					4327.85	-0.00232		4327.85	-0.00394
4326.89	-0.00512	4154.27	0.00122	4154.27	0.000549957					4326.89	-0.00246		4326.89	-0.00406
4325.92	-0.0051	4152.35	0.0011	4152.35	9.875e-05					4325.92	-0.00256		4325.92	-0.00415
4324.96	-0.00514	4150.42	0.000806913	4150.42	0					4324.96	-0.00251		4324.96	-0.004
4323.99	-0.00523	4148.49	0.000946194	4148.49	0.000620954					4323.99	-0.00246		4323.99	-0.00368
4323.03	-0.00527	4146.56	0.00123	4146.56	0.00113					4323.03	-0.00252		4323.03	-0.00352
4322.07	-0.00524	4144.63	0.00125	4144.63	0.000796903					4322.07	-0.00262		4322.07	-0.00364
4321.1	-0.00518	4142.7	0.00111	4142.7	0.000181709					4321.1	-0.00274		4321.1	-0.00387
4320.14	-0.00516	4140.77	0.000881076	4140.77	0					4320.14	-0.00281		4320.14	-0.00401
4319.17	-0.00526	4138.85	0.000414498	4138.85	2.16551e-05					4319.17	-0.00283		4319.17	-0.00396
4318.21	-0.00534	4136.92	0	4136.92	1.90102e-05					4318.21	-0.00294		4318.21	-0.00378
4317.24	-0.00525	4134.99	6.45891e-05	4134.99	0.000225592					4317.24	-0.003		4317.24	-0.00369
4316.28	-0.00505	4133.06	0.000600818	4133.06	0.000644881					4316.28	-0.00282		4316.28	-0.00373
4315.32	-0.00494	4131.13	0.000901096	4131.13	0.000746634					4315.32	-0.00254		4315.32	-0.00389
4314.35	-0.00497	4129.2	0.000694871	4129.2	0.000336513					4314.35	-0.00244		4314.35	-0.00407
4313.39	-0.00509	4127.27	0.00055315	4127.27	0					4313.39	-0.00253		4313.39	-0.0041
4312.42	-0.00515	4125.34	0.000936177	4125.34	0.000318095					4312.42	-0.00269		4312.42	-0.00401
4311.46	-0.00504	4123.42	0.00138	4123.42	0.00113					4311.46	-0.00285		4311.46	-0.00398
4310.49	-0.0049	4121.49	0.00129	4121.49	0.00149					4310.49	-0.00293		4310.49	-0.00397
4309.53	-0.00489	4119.56	0.000939477	4119.56	0.00114					4309.53	-0.00281		4309.53	-0.00387
4308.56	-0.00497	4117.63	0.000716854	4117.63	0.000569757					4308.56	-0.00271		4308.56	-0.00378
4307.6	-0.00503	4115.7	0.000559125	4115.7	0.000138279					4307.6	-0.00288		4307.6	-0.00383
4306.64	-0.00507	4113.77	0.00035226	4113.77	0					4306.64	-0.00312		4306.64	-0.00395
4305.67	-0.00514	4111.84	9.60566e-05	4111.84	0.000167433					4305.67	-0.0031		4305.67	-0.00407
4304.71	-0.00523	4109.92	7.97287e-05	4109.92	0.000463165					4304.71	-0.00289		4304.71	-0.00426
4303.74	-0.00522	4107.99	0.000483569	4107.99	0.00055955					4303.74	-0.00276		4303.74	-0.0044
4302.78	-0.00508	4106.06	0.000976127	4106.06	0.000410263					4302.78	-0.00274		4302.78	-0.00444
4301.81	-0.00495	4104.13	0.00117	4104.13	0.000202444					4301.81	-0.00276		4301.81	-0.00448
4300.85	-0.00498	4102.2	0.000889108	4102.2	0.000225671					4300.85	-0.00286		4300.85	-0.00445
4299.89	-0.00509	4100.27	0.000566233	4100.27	0.000445217					4299.89	-0.00298		4299.89	-0.00418
4298.92	-0.00519	4098.34	0.000670157	4098.34	0.000538454					4298.92	-0.00292		4298.92	-0.0039
4297.96	-0.00516	4096.42	0.00076355	4096.42	0.000433024					4297.96	-0.00277		4297.96	-0.00379
4296.99	-0.00504	4094.49	0.000541687	4094.49	0.000210796					4296.99	-0.00275		4296.99	-0.00377
4296.03	-0.00492	4092.56	0.000244304	4092.56	9.91821e-05					4296.03	-0.00277		4296.03	-0.00377
4295.06	-0.00482	4090.63	0	4090.63	0.000193097					4295.06	-0.00273		4295.06	-0.00377
4294.1	-0.00479	4088.7	0	4088.7	0.000344425					4294.1	-0.00268		4294.1	-0.00384
4293.14	-0.00487	4086.77	0.000285998	4086.77	0.000486493					4293.14	-0.00261		4293.14	-0.00391
4292.17	-0.00494	4084.84	0.000567272	4084.84	0.0004973					4292.17	-0.00252		4292.17	-0.00382
4291.21	-0.00496	4082.91	0.000589952	4082.91	0.000388466					4291.21	-0.00246		4291.21	-0.00378
4290.24	-0.00498	4080.99	0.000423275	4080.99	0.000205025					4290.24	-0.0025		4290.24	-0.00399
4289.28	-0.00501	4079.06	0.000391141	4079.06	0					4289.28	-0.00264		4289.28	-0.00413
4288.31	-0.00509	4077.13	0.000658974	4077.13	1.0021e-06					4288.31	-0.00275		4288.31	-0.00408
4287.35	-0.00526	4075.2	0.00082466	4075.2	0.000196226					4287.35	-0.00278		4287.35	-0.00406
4286.39	-0.00536	4073.27	0.000682577	4073.27	0.000438776					4286.39	-0.00278		4286.39	-0.00401
4285.42	-0.00526	4071.34	0.000549316	4071.34	0.000621907					4285.42	-0.00269		4285.42	-0.0038
4284.46	-0.00507	4069.41	0.000544295	4069.41	0.000574946					4284.46	-0.00251		4284.46	-0.00354
4283.49	-0.00496	4067.49	0.000520095	4067.49	0.00042446					4283.49	-0.00238		4283.49	-0.00335
4282.53	-0.00488	4065.56	0.000410162	4065.56	0.000295136					4282.53	-0.00227		4282.53	-0.00338
4281.56	-0.00482	4063.63	0.000347294	4063.63	0.000111166					4281.56	-0.00215		4281.56	-0.00362
4280.6	-0.00489	4061.7	0.000405558	4061.7	0					4280.6	-0.00219		4280.6	-0.00385
4279.64	-0.00503	4059.77	0.000420004	4059.77	0					4279.64	-0.00244		4279.64	-0.00391
4278.67	-0.00513	4057.84	0.000256859	4057.84	0					4278.67	-0.00259		4278.67	-0.00385
4277.71	-0.00521	4055.91	0.000130102	4055.91	0.000220552					4277.71	-0.00252		4277.71	-0.00376
4276.74	-0.00514	4053.99	0.000423007	4053.99	0.000723567					4276.74	-0.00241		4276.74	-0.00374
4275.78	-0.00495	4052.06	0.000916071	4052.06	0.000939254					4275.78	-0.00239		4275.78	-0.00384
4274.81	-0.00487	4050.13	0.00115	4050.13	0.000611402					4274.81	-0.00239		4274.81	-0.00388
4273.85	-0.00498	4048.2	0.00126	4048.2	0.000227276					4273.85	-0.00245		4273.85	-0.00383
4272.89	-0.00527	4046.27	0.00136	4046.27	0.000134058					4272.89	-0.00255		4272.89	-0.00392
4271.92	-0.0055	4044.34	0.00126	4044.34	0.000148155					4271.92	-0.00259		4271.92	-0.00396
4270.96	-0.00545	4042.41	0.000989273	4042.41	0.000246011					4270.96	-0.00255		4270.96	-0.00372
4269.99	-0.00511	4040.49	0.000871055	4040.49	0.000530187					4269.99	-0.00242		4269.99	-0.00341
4269.03	-0.00476	4038.56	0.00104	4038.56	0.000706993					4269.03	-0.0023		4269.03	-0.00334
4268.06	-0.00474	4036.63	0.00125	4036.63	0.000737954					4268.06	-0.00243		4268.06	-0.0035
4267.1	-0.00504	4034.7	0.0012	4034.7	0.000802513					4267.1	-0.00268		4267.1	-0.0037
4266.14	-0.00522	4032.77	0.000769675	4032.77	0.000671264					4266.14	-0.00265		4266.14	-0.00376
4265.17	-0.00516	4030.84	0.000415362	4030.84	0.000331245					4265.17	-0.00235		4265.17	-0.00363
4264.21	-0.00501	4028.91	0.000483491	4028.91	6.64778e-05					4264.21	-0.00215		4264.21	-0.0035
4263.24	-0.0049	4026.98	0.000528194	4026.98	0					4263.24	-0.00223		4263.24	-0.00349
4262.28	-0.0049	4025.06	0.00043574	4025.06	0.00017472					4262.28	-0.00254		4262.28	-0.00355
4261.31	-0.00494	4023.13	0.000684097	4023.13	0.000505205					4261.31	-0.0028		4261.31	-0.00366
4260.35	-0.00502	4021.2	0.00112	4021.2	0.000573263					4260.35	-0.00281		4260.35	-0.00383
4259.38	-0.00516	4019.27	0.00119	4019.27	0.000409506					4259.38	-0.00265		4259.38	-0.00396
4258.42	-0.00524	4017.34	0.000930704	4017.34	0.000351321					4258.42	-0.00245		4258.42	-0.00395
4257.46	-0.00519	4015.41	0.000552103	4015.41	0.000333					4257.46	-0.00235		4257.46	-0.00386
4256.49	-0.0051	4013.48	0.000136726	4013.48	0.0001284					4256.49	-0.00242		4256.49	-0.00381
4255.53	-0.00496	4011.56	0	4011.56	1.32434e-05					4255.53	-0.00249		4255.53	-0.00375
4254.56	-0.00469	4009.63	0.000231057	4009.63	0.000313971					4254.56	-0.00245		4254.56	-0.00375
4253.6	-0.00446	4007.7	0.00065925	4007.7	0.00079605					4253.6	-0.00243		4253.6	-0.00382
4252.63	-0.00457	4005.77	0.00103	4005.77	0.00112					4252.63	-0.00252		4252.63	-0.00385
4251.67	-0.00487	4003.84	0.00124	4003.84	0.00109					4251.67	-0.00264		4251.67	-0.00383
4250.71	-0.00507	4001.91	0.00112	4001.91	0.000588473					4250.71	-0.00276		4250.71	-0.00378
4249.74	-0.00516	3999.98	0.000794388	3999.98	6.56247e-05					4249.74	-0.00288		4249.74	-0.00369
4248.78	-0.0052	3998.06	0.000537604	3998.06	0					4248.78	-0.003		4248.78	-0.00361
4247.81	-0.00519	3996.13	0.000318945	3996.13	0.000218175					4247.81	-0.0031		4247.81	-0.00365
4246.85	-0.0052	3994.2	0.000161961	3994.2	0.00057945					4246.85	-0.00313		4246.85	-0.00373
4245.88	-0.00519	3992.27	0.000237063	3992.27	0.00087057					4245.88	-0.00301		4245.88	-0.00373
4244.92	-0.00509	3990.34	0.000487633	3990.34	0.000935569					4244.92	-0.00281		4244.92	-0.00374
4243.96	-0.00488	3988.41	0.000744127	3988.41	0.000866737					4243.96	-0.00277		4243.96	-0.00376
4242.99	-0.00474	3986.48	0.000913307	3986.48	0.000834528					4242.99	-0.00281		4242.99	-0.00363
4242.03	-0.00485	3984.55	0.000911109	3984.55	0.000843635					4242.03	-0.00276		4242.03	-0.00344
4241.06	-0.00506	3982.63	0.000752024	3982.63	0.000782588					4241.06	-0.00268		4241.06	-0.00345
4240.1	-0.00516	3980.7	0.000545353	3980.7	0.00056551					4240.1	-0.00273		4240.1	-0.00357
4239.13	-0.00508	3978.77	0.000266366	3978.77	0.000313327					4239.13	-0.00285		4239.13	-0.0037
4238.17	-0.00487	3976.84	0	3976.84	0.000225645					4238.17	-0.00285		4238.17	-0.00382
4237.21	-0.00492	3974.91	1.9297e-05	3974.91	0.000280604					4237.21	-0.00271		4237.21	-0.00375
4236.24	-0.0052	3972.98	0.000330899	3972.98	0.000276932					4236.24	-0.00256		4236.24	-0.00351
4235.28	-0.00532	3971.05	0.000490781	3971.05	0.000117294					4235.28	-0.00248		4235.28	-0.00337
4234.31	-0.00523	3969.13	0.000545077	3969.13	0					4234.31	-0.00248		4234.31	-0.0035
4233.35	-0.00516	3967.2	0.00083689	3967.2	4.08124e-05					4233.35	-0.00251		4233.35	-0.00372
4232.38	-0.00523	3965.27	0.00127	3965.27	0.000260923					4232.38	-0.0026		4232.38	-0.00383
4231.42	-0.00539	3963.34	0.00148	3963.34	0.00050191					4231.42	-0.00274		4231.42	-0.00382
4230.46	-0.00543	3961.41	0.00143	3961.41	0.000571197					4230.46	-0.00284		4230.46	-0.00378
4229.49	-0.00527	3959.48	0.00133	3959.48	0.000397731					4229.49	-0.00277		4229.49	-0.00385
4228.53	-0.00504	3957.55	0.00132	3957.55	0.000313481					4228.53	-0.00244		4228.53	-0.004
4227.56	-0.00483	3955.63	0.00139	3955.63	0.000687456					4227.56	-0.00212		4227.56	-0.00405
4226.6	-0.00478	3953.7	0.00143	3953.7	0.00133					4226.6	-0.00216		4226.6	-0.00399
4225.63	-0.00487	3951.77	0.0012	3951.77	0.00158					4225.63	-0.00254		4225.63	-0.0039
4224.67	-0.00498	3949.84	0.000829432	3949.84	0.0011					4224.67	-0.00284		4224.67	-0.00388
4223.71	-0.00499	3947.91	0.000734959	3947.91	0.000383927					4223.71	-0.00276		4223.71	-0.00395
4222.74	-0.00495	3945.98	0.000859417	3945.98	0					4222.74	-0.0025		4222.74	-0.00395
4221.78	-0.005	3944.05	0.00078449	3944.05	3.71169e-05					4221.78	-0.00241		4221.78	-0.00373
4220.81	-0.00514	3942.12	0.000427533	3942.12	0.000213189					4220.81	-0.00244		4220.81	-0.00343
4219.85	-0.00527	3940.2	8.91462e-05	3940.2	0.000219388					4219.85	-0.00243		4219.85	-0.00335
4218.88	-0.00537	3938.27	0	3938.27	0.000157949					4218.88	-0.00239		4218.88	-0.00347
4217.92	-0.00544	3936.34	0.000103794	3936.34	0.000209201					4217.92	-0.00242		4217.92	-0.0036
4216.95	-0.00543	3934.41	0.000232507	3934.41	0.000180498					4216.95	-0.00246		4216.95	-0.00363
4215.99	-0.00537	3932.48	0.000425343	3932.48	1.28634e-05					4215.99	-0.00244		4215.99	-0.00359
4215.03	-0.00536	3930.55	0.00074077	3930.55	0					4215.03	-0.00246		4215.03	-0.00358
4214.06	-0.00535	3928.62	0.000770923	3928.62	4.39752e-05					4214.06	-0.00251		4214.06	-0.00365
4213.1	-0.0052	3926.7	0.000336416	3926.7	0					4213.1	-0.00255		4213.1	-0.00353
4212.13	-0.00498	3924.77	0	3924.77	6.05993e-05					4212.13	-0.00258		4212.13	-0.0033
4211.17	-0.00485	3922.84	0.000158116	3922.84	0.000240887					4211.17	-0.00262		4211.17	-0.00339
4210.2	-0.00493	3920.91	0.000597753	3920.91	0.000326611					4210.2	-0.0026		4210.2	-0.00378
4209.24	-0.00514	3918.98	0.000849098	3918.98	0.000233639					4209.24	-0.00254		4209.24	-0.00402
4208.28	-0.00524	3917.05	0.000762515	3917.05	4.16581e-05					4208.28	-0.00264		4208.28	-0.00393
4207.31	-0.00509	3915.12	0.000567026	3915.12	0					4207.31	-0.0028		4207.31	-0.00365
4206.35	-0.00491	3913.2	0.00053297	3913.2	0.000169864					4206.35	-0.00278		4206.35	-0.00345
4205.38	-0.00487	3911.27	0.000703018	3911.27	0.000389945					4205.38	-0.00265		4205.38	-0.00339
4204.42	-0.00494	3909.34	0.000866948	3909.34	0.000546826					4204.42	-0.00264		4204.42	-0.00337
4203.45	-0.00508	3907.41	0.000768362	3907.41	0.000503833					4203.45	-0.00277		4203.45	-0.00332
4202.49	-0.00515	3905.48	0.000541696	3905.48	0.000214404					4202.49	-0.00284		4202.49	-0.00329
4201.53	-0.00514	3903.55	0.000611167	3903.55	0					4201.53	-0.00276		4201.53	-0.00344
4200.56	-0.0052	3901.62	0.000965763	3901.62	0.000137894					4200.56	-0.00268		4200.56	-0.00374
4199.6	-0.00526	3899.69	0.00111	3899.69	0.000318037					4199.6	-0.00272		4199.6	-0.00395
4198.63	-0.00529	3897.77	0.000866741	3897.77	0.000229225					4198.63	-0.00265		4198.63	-0.00397
4197.67	-0.00533	3895.84	0.000620142	3895.84	0.000245769					4197.67	-0.00246		4197.67	-0.0039
4196.7	-0.00535	3893.91	0.000561267	3893.91	0.00059456					4196.7	-0.00253		4196.7	-0.00383
4195.74	-0.00528	3891.98	0.000511628	3891.98	0.000829807					4195.74	-0.00287		4195.74	-0.00375
4194.78	-0.00512	3890.05	0.000405919	3890.05	0.000609964					4194.78	-0.00307		4194.78	-0.00371
4193.81	-0.00495	3888.12	0.000281528	3888.12	0.000310287					4193.81	-0.00302		4193.81	-0.00377
4192.85	-0.00481	3886.19	0.000104167	3886.19	0.000146505					4192.85	-0.00291		4192.85	-0.00389
4191.88	-0.0047	3884.27	5.11259e-05	3884.27	0					4191.88	-0.00277		4191.88	-0.00383
4190.92	-0.00465	3882.34	0.000262115	3882.34	2.12695e-05					4190.92	-0.00261		4190.92	-0.00358
4189.95	-0.00457	3880.41	0.000398472	3880.41	0.000372054					4189.95	-0.00254		4189.95	-0.00346
4188.99	-0.0046	3878.48	0.000205264	3878.48	0.000515483					4188.99	-0.00265		4188.99	-0.0036
4188.03	-0.00495	3876.55	0	3876.55	0.000250567					4188.03	-0.00281		4188.03	-0.0038
4187.06	-0.00531	3874.62	3.08286e-05	3874.62	7.6618e-05					4187.06	-0.00279		4187.06	-0.00387
4186.1	-0.00535	3872.69	0.00019154	3872.69	0.000336681					4186.1	-0.00252		4186.1	-0.00378
4185.13	-0.00521	3870.77	0.000214091	3870.77	0.000606317					4185.13	-0.00231		4185.13	-0.00355
4184.17	-0.00511	3868.84	0.000195	3868.84	0.000350144					4184.17	-0.0025		4184.17	-0.00329
4183.2	-0.00509	3866.91	0.000319338	3866.91	0					4183.2	-0.0029		4183.2	-0.00322
4182.24	-0.00508	3864.98	0.000557233	3864.98	0.000195412					4182.24	-0.00303		4182.24	-0.00337
4181.28	-0.00502	3863.05	0.000866555	3863.05	0.000902576					4181.28	-0.00288		4181.28	-0.0035
4180.31	-0.00496	3861.12	0.00113	3861.12	0.00137					4180.31	-0.00277		4180.31	-0.00356
4179.35	-0.00486	3859.19	0.0012	3859.19	0.00145					4179.35	-0.00283		4179.35	-0.00362
4178.38	-0.00478	3857.26	0.00109	3857.26	0.00149					4178.38	-0.00288		4178.38	-0.00355
4177.42	-0.00491	3855.34	0.00125	3855.34	0.00167					4177.42	-0.00277		4177.42	-0.00336
4176.45	-0.00507	3853.41	0.00203	3853.41	0.00193					4176.45	-0.00265		4176.45	-0.00341
4175.49	-0.00509	3851.48	0.00239	3851.48	0.00198					4175.49	-0.00265		4175.49	-0.00367
4174.52	-0.00508	3849.55	0.00182	3849.55	0.0018					4174.52	-0.00269		4174.52	-0.00375
4173.56	-0.00508	3847.62	0.00127	3847.62	0.00165					4173.56	-0.00267		4173.56	-0.00368
4172.6	-0.00511	3845.69	0.00126	3845.69	0.00162					4172.6	-0.00258		4172.6	-0.00371
4171.63	-0.00517	3843.76	0.0012	3843.76	0.00146					4171.63	-0.0025		4171.63	-0.0038
4170.67	-0.00512	3841.84	0.000509908	3841.84	0.000888701					4170.67	-0.00248		4170.67	-0.00387
4169.7	-0.00504	3839.91	0	3839.91	0.000219856					4169.7	-0.00249		4169.7	-0.00383
4168.74	-0.00509	3837.98	0.00053807	3837.98	0					4168.74	-0.00256		4168.74	-0.00367
4167.77	-0.00519	3836.05	0.00114	3836.05	5.92172e-05					4167.77	-0.00263		4167.77	-0.00358
4166.81	-0.00511	3834.12	0.000860075	3834.12	0.000113754					4166.81	-0.00261		4166.81	-0.00362
4165.85	-0.00498	3832.19	0.000212897	3832.19	5.36498e-05					4165.85	-0.00257		4165.85	-0.00361
4164.88	-0.00503	3830.26	0	3830.26	0					4164.88	-0.00256		4164.88	-0.00364
4163.92	-0.00519	3828.34	0.000171088	3828.34	9.48533e-05					4163.92	-0.00259		4163.92	-0.00379
4162.95	-0.00525	3826.41	0.000462037	3826.41	0.000357615					4162.95	-0.00263		4162.95	-0.00391
4161.99	-0.00522	3824.48	0.000667646	3824.48	0.000678921					4161.99	-0.00267		4161.99	-0.004
4161.02	-0.00522	3822.55	0.000875879	3822.55	0.001					4161.02	-0.00273		4161.02	-0.00404
4160.06	-0.00522	3820.62	0.00122	3820.62	0.0012					4160.06	-0.00279		4160.06	-0.00391
4159.1	-0.00525	3818.69	0.00157	3818.69	0.00117					4159.1	-0.00283		4159.1	-0.00366
4158.13	-0.00531	3816.76	0.00159	3816.76	0.00107					4158.13	-0.00291		4158.13	-0.00357
4157.17	-0.00538	3814.84	0.00126	3814.84	0.000972841					4157.17	-0.00295		4157.17	-0.00365
4156.2	-0.00542	3812.91	0.000931922	3812.91	0.000927113					4156.2	-0.00282		4156.2	-0.0036
4155.24	-0.00529	3810.98	0.000772782	3810.98	0.000936596					4155.24	-0.0026		4155.24	-0.00347
4154.27	-0.00499	3809.05	0.000679992	3809.05	0.000793826					4154.27	-0.00255		4154.27	-0.00351
4153.31	-0.00484	3807.12	0.000651173	3807.12	0.000374135					4153.31	-0.00268		4153.31	-0.00366
4152.35	-0.00499	3805.19	0.000858944	3805.19	0					4152.35	-0.00286		4152.35	-0.00379
4151.38	-0.00522	3803.26	0.00133	3803.26	6.5304e-06					4151.38	-0.00297		4151.38	-0.00395
4150.42	-0.00538	3801.33	0.00165	3801.33	0.000365803					4150.42	-0.00298		4150.42	-0.00399
4149.45	-0.00541	3799.41	0.00129	3799.41	0.000696711					4149.45	-0.0029		4149.45	-0.00384
4148.49	-0.00524	3797.48	0.000674885	3797.48	0.000688063					4148.49	-0.0028		4148.49	-0.00366
4147.52	-0.00505	3795.55	0.000488773	3795.55	0.000436466					4147.52	-0.00271		4147.52	-0.00363
4146.56	-0.00509	3793.62	0.000603482	3793.62	0.000190813					4146.56	-0.00267		4146.56	-0.00373
4145.6	-0.00518	3791.69	0.000535153	3791.69	3.29763e-05					4145.6	-0.00269		4145.6	-0.00382
4144.63	-0.00514	3789.76	0.000276208	3789.76	0					4144.63	-0.0028		4144.63	-0.00386
4143.67	-0.00515	3787.83	0.000152357	3787.83	0.000124481					4143.67	-0.00294		4143.67	-0.00387
4142.7	-0.00521	3785.91	0.000272583	3785.91	0.000358222					4142.7	-0.00293		4142.7	-0.00388
4141.74	-0.00512	3783.98	0.000481948	3783.98	0.000489559					4141.74	-0.00284		4141.74	-0.00393
4140.77	-0.00492	3782.05	0.000721663	3782.05	0.000608912					4140.77	-0.00279		4140.77	-0.00394
4139.81	-0.00484	3780.12	0.000912275	3780.12	0.000829158					4139.81	-0.00276		4139.81	-0.00393
4138.85	-0.00493	3778.19	0.000834536	3778.19	0.000843245					4138.85	-0.00274		4138.85	-0.00401
4137.88	-0.00508	3776.26	0.000577815	3776.26	0.000564154					4137.88	-0.00278		4137.88	-0.0041
4136.92	-0.00513	3774.33	0.00041534	3774.33	0.000435859					4136.92	-0.00285		4136.92	-0.00409
4135.95	-0.00501	3772.41	0.000421822	3772.41	0.000713071					4135.95	-0.0029		4135.95	-0.00399
4134.99	-0.00486	3770.48	0.000627864	3770.48	0.0011					4134.99	-0.00287		4134.99	-0.00382
4134.02	-0.00485	3768.55	0.001	3768.55	0.0011					4134.02	-0.00275		4134.02	-0.0037
4133.06	-0.00505	3766.62	0.00113	3766.62	0.00067695					4133.06	-0.0026		4133.06	-0.00367
4132.1	-0.00522	3764.69	0.00074403	3764.69	0.000184484					4132.1	-0.00246		4132.1	-0.00368
4131.13	-0.00514	3762.76	0.000336435	3762.76	0					4131.13	-0.00244		4131.13	-0.00377
4130.17	-0.00502	3760.83	0.000458051	3760.83	0.000279034					4130.17	-0.00263		4130.17	-0.00398
4129.2	-0.00499	3758.9	0.000899225	3758.9	0.0009013					4129.2	-0.00293		4129.2	-0.00417
4128.24	-0.00495	3756.98	0.00108	3756.98	0.00131					4128.24	-0.00312		4128.24	-0.00419
4127.27	-0.00489	3755.05	0.000952471	3755.05	0.00152					4127.27	-0.00309		4127.27	-0.00412
4126.31	-0.00488	3753.12	0.000875771	3753.12	0.00239					4126.31	-0.00288		4126.31	-0.00403
4125.34	-0.00494	3751.19	0.00113	3751.19	0.00405					4125.34	-0.00273		4125.34	-0.00392
4124.38	-0.00512	3749.26	0.00143	3749.26	0.00467					4124.38	-0.00276		4124.38	-0.00379
4123.42	-0.0053	3747.33	0.00132	3747.33	0.00352					4123.42	-0.00295		4123.42	-0.00367
4122.45	-0.00532	3745.4	0.00101	3745.4	0.00215					4122.45	-0.00311		4122.45	-0.00365
4121.49	-0.00524	3743.48	0.00101	3743.48	0.0019					4121.49	-0.00303		4121.49	-0.00374
4120.52	-0.00515	3741.55	0.00142	3741.55	0.00235					4120.52	-0.00284		4120.52	-0.00381
4119.56	-0.0051	3739.62	0.00169	3739.62	0.00241					4119.56	-0.00275		4119.56	-0.00384
4118.59	-0.00504	3737.69	0.0012	3737.69	0.0018					4118.59	-0.00269		4118.59	-0.00389
4117.63	-0.00497	3735.76	0.000228223	3735.76	0.0011					4117.63	-0.00266		4117.63	-0.00385
4116.67	-0.00497	3733.83	0	3733.83	0.000857247					4116.67	-0.00273		4116.67	-0.00365
4115.7	-0.00504	3731.9	0.000287447	3731.9	0.000652321					4115.7	-0.00282		4115.7	-0.00351
4114.74	-0.00502	3729.98	0.000294827	3729.98	0.000177285					4114.74	-0.00291		4114.74	-0.0036
4113.77	-0.00493	3728.05	1.95876e-05	3728.05	0					4113.77	-0.00306		4113.77	-0.00382
4112.81	-0.00494	3726.12	0	3726.12	0.00039462					4112.81	-0.00305		4112.81	-0.004
4111.84	-0.00494	3724.19	0.000419684	3724.19	0.00109					4111.84	-0.00286		4111.84	-0.00405
4110.88	-0.00481	3722.26	0.000847157	3722.26	0.00142					4110.88	-0.00276		4110.88	-0.00399
4109.92	-0.00471	3720.33	0.000796761	3720.33	0.00144					4109.92	-0.00272		4109.92	-0.00389
4108.95	-0.00474	3718.4	0.000474855	3718.4	0.00145					4108.95	-0.00268		4108.95	-0.0038
4107.99	-0.00481	3716.47	0.000249971	3716.47	0.00164					4107.99	-0.00276		4107.99	-0.00376
4107.02	-0.00489	3714.55	0.000100646	3714.55	0.00204					4107.02	-0.00287		4107.02	-0.00381
4106.06	-0.00493	3712.62	0.000124846	3712.62	0.00247					4106.06	-0.00282		4106.06	-0.00385
4105.09	-0.00493	3710.69	0.000535604	3710.69	0.00233					4105.09	-0.00271		4105.09	-0.00382
4104.13	-0.00493	3708.76	0.00077711	3708.76	0.00151					4104.13	-0.00274		4104.13	-0.0038
4103.17	-0.00486	3706.83	0.000495445	3706.83	0.000881931					4103.17	-0.00283		4103.17	-0.00386
4102.2	-0.00478	3704.9	0.000123877	3704.9	0.000967205					4102.2	-0.00282		4102.2	-0.00395
4101.24	-0.00486	3702.97	0	3702.97	0.00142					4101.24	-0.0028		4101.24	-0.00398
4100.27	-0.00506	3701.05	0	3701.05	0.00153					4100.27	-0.00282		4100.27	-0.00392
4099.31	-0.00517	3699.12	2.70046e-05	3699.12	0.00108					4099.31	-0.0028		4099.31	-0.00376
4098.34	-0.00524	3697.19	3.45707e-05	3697.19	0.00051556					4098.34	-0.00284		4098.34	-0.00364
4097.38	-0.00539	3695.26	4.42564e-05	3695.26	0.000102811					4097.38	-0.00293		4097.38	-0.00357
4096.42	-0.00554	3693.33	0.000237498	3693.33	0					4096.42	-0.00288		4096.42	-0.00358
4095.45	-0.0055	3691.4	0.000797786	3691.4	0.00030694					4095.45	-0.00273		4095.45	-0.00368
4094.49	-0.00529	3689.47	0.00135	3689.47	0.000944454					4094.49	-0.00264		4094.49	-0.00381
4093.52	-0.00515	3687.55	0.00121	3687.55	0.00116					4093.52	-0.00257		4093.52	-0.00394
4092.56	-0.00516	3685.62	0.000678256	3685.62	0.00101					4092.56	-0.00254		4092.56	-0.00396
4091.59	-0.00517	3683.69	0.000294671	3683.69	0.000860561					4091.59	-0.00262		4091.59	-0.00385
4090.63	-0.00514	3681.76	0.000198592	3681.76	0.000896372					4090.63	-0.00276		4090.63	-0.00382
4089.67	-0.00513	3679.83	0.000231154	3679.83	0.00116					4089.67	-0.00285		4089.67	-0.0039
4088.7	-0.00513	3677.9	0.000135571	3677.9	0.00139					4088.7	-0.00289		4088.7	-0.00398
4087.74	-0.00511	3675.97	0	3675.97	0.00119					4087.74	-0.00292		4087.74	-0.00401
4086.77	-0.00509	3674.04	2.92286e-05	3674.04	0.000600887					4086.77	-0.00294		4086.77	-0.00403
4085.81	-0.00506	3672.12	0	3672.12	3.87002e-05					4085.81	-0.00293		4085.81	-0.004
4084.84	-0.0051	3670.19	3.77242e-05	3670.19	0					4084.84	-0.00294		4084.84	-0.00392
4083.88	-0.00517	3668.26	0.000361674	3668.26	0.000472559					4083.88	-0.00302		4083.88	-0.00388
4082.91	-0.00515	3666.33	0.000573004	3666.33	0.00091373					4082.91	-0.0031		4082.91	-0.00385
4081.95	-0.0051	3664.4	0.000613358	3664.4	0.00103					4081.95	-0.00302		4081.95	-0.00383
4080.99	-0.00517	3662.47	0.000600638	3662.47	0.000907749					4080.99	-0.00288		4080.99	-0.00378
4080.02	-0.00524	3660.54	0.000380849	3660.54	0.000669897					4080.02	-0.00286		4080.02	-0.00367
4079.06	-0.00516	3658.62	2.72263e-05	3658.62	0.000460185					4079.06	-0.00291		4079.06	-0.00357
4078.09	-0.00505	3656.69	0	3656.69	0.000476664					4078.09	-0.00297		4078.09	-0.00358
4077.13	-0.00501	3654.76	0.000434222	3654.76	0.000835339					4077.13	-0.00296		4077.13	-0.00369
4076.16	-0.00498	3652.83	0.00123	3652.83	0.00138					4076.16	-0.00285		4076.16	-0.00383
4075.2	-0.00497	3650.9	0.00249	3650.9	0.00205					4075.2	-0.00281		4075.2	-0.00386
4074.24	-0.00499	3648.97	0.00329	3648.97	0.0025					4074.24	-0.00293		4074.24	-0.00378
4073.27	-0.005	3647.04	0.0024	3647.04	0.00203					4073.27	-0.00306		4073.27	-0.00375
4072.31	-0.00503	3645.12	0.00128	3645.12	0.00124					4072.31	-0.00307		4072.31	-0.00388
4071.34	-0.0051	3643.19	0.00084701	3643.19	0.000818146					4071.34	-0.0029		4071.34	-0.00408
4070.38	-0.00519	3641.26	0.000758845	3641.26	0.00075474					4070.38	-0.00269		4070.38	-0.00413
4069.41	-0.00519	3639.33	0.000776794	3639.33	0.000740647					4069.41	-0.0026		4069.41	-0.00397
4068.45	-0.00504	3637.4	0.000926642	3637.4	0.000678061					4068.45	-0.00261		4068.45	-0.00382
4067.49	-0.00484	3635.47	0.00105	3635.47	0.000638856					4067.49	-0.0026		4067.49	-0.00377
4066.52	-0.00484	3633.54	0.000956804	3633.54	0.000589348					4066.52	-0.00248		4066.52	-0.00377
4065.56	-0.00494	3631.61	0.000712603	3631.61	0.000549652					4065.56	-0.00239		4065.56	-0.00372
4064.59	-0.00487	3629.69	0.000618184	3629.69	0.000692366					4064.59	-0.00249		4064.59	-0.00364
4063.63	-0.00467	3627.76	0.000838855	3627.76	0.000842661					4063.63	-0.00262		4063.63	-0.00367
4062.66	-0.00458	3625.83	0.000885408	3625.83	0.000583051					4062.66	-0.00264		4062.66	-0.0037
4061.7	-0.00467	3623.9	0.000513725	3623.9	0.0001429					4061.7	-0.00264		4061.7	-0.00363
4060.74	-0.00483	3621.97	0.000218445	3621.97	0					4060.74	-0.00261		4060.74	-0.00359
4059.77	-0.00504	3620.04	0.000457825	3620.04	0.00019986					4059.77	-0.00255		4059.77	-0.00367
4058.81	-0.0052	3618.11	0.000836549	3618.11	0.000393346					4058.81	-0.00253		4058.81	-0.00369
4057.84	-0.00519	3616.19	0.000776604	3616.19	0.000482755					4057.84	-0.00254		4057.84	-0.00351
4056.88	-0.00507	3614.26	0.000504574	3614.26	0.000787403					4056.88	-0.00252		4056.88	-0.00334
4055.91	-0.00498	3612.33	0.000257453	3612.33	0.00118					4055.91	-0.00255		4055.91	-0.00346
4054.95	-0.00493	3610.4	1.96826e-05	3610.4	0.0012					4054.95	-0.00267		4054.95	-0.00382
4053.99	-0.00494	3608.47	0	3608.47	0.000792155					4053.99	-0.0028		4053.99	-0.00407
4053.02	-0.00493	3606.54	0.000211574	3606.54	0.00033151					4053.02	-0.00277		4053.02	-0.00412
4052.06	-0.0049	3604.61	0.000350788	3604.61	0.000106514					4052.06	-0.00261		4052.06	-0.00406
4051.09	-0.00498	3602.69	0.000318859	3602.69	7.49286e-05					4051.09	-0.00253		4051.09	-0.00403
4050.13	-0.00513	3600.76	0.000330411	3600.76	0.000154115					4050.13	-0.00259		4050.13	-0.0041
4049.16	-0.00523	3598.83	0.000362001	3598.83	0.000244012					4049.16	-0.00265		4049.16	-0.00409
4048.2	-0.00521	3596.9	0.000170071	3596.9	0.000161987					4048.2	-0.00263		4048.2	-0.00388
4047.24	-0.00513	3594.97	0	3594.97	0					4047.24	-0.00259		4047.24	-0.00367
4046.27	-0.00503	3593.04	0.000388918	3593.04	5.65667e-05					4046.27	-0.00267		4046.27	-0.0037
4045.31	-0.00499	3591.11	0.00117	3591.11	0.000508228					4045.31	-0.00287		4045.31	-0.00379
4044.34	-0.00499	3589.19	0.00175	3589.19	0.000985529					4044.34	-0.00293		4044.34	-0.00369
4043.38	-0.00494	3587.26	0.00196	3587.26	0.00112					4043.38	-0.00276		4043.38	-0.00366
4042.41	-0.00482	3585.33	0.00193	3585.33	0.000998344					4042.41	-0.00262		4042.41	-0.00382
4041.45	-0.00484	3583.4	0.00172	3583.4	0.000899069					4041.45	-0.00264		4041.45	-0.00395
4040.49	-0.00503	3581.47	0.00128	3581.47	0.000737321					4040.49	-0.00271		4040.49	-0.00396
4039.52	-0.00512	3579.54	0.000700496	3579.54	0.000427123					4039.52	-0.00272		4039.52	-0.00393
4038.56	-0.00508	3577.61	0.000335963	3577.61	0.000229426					4038.56	-0.00265		4038.56	-0.00385
4037.59	-0.00505	3575.68	0.000375297	3575.68	0.000360789					4037.59	-0.00259		4037.59	-0.00381
4036.63	-0.00507	3573.76	0.000541361	3573.76	0.000634437					4036.63	-0.00265		4036.63	-0.00386
4035.66	-0.00511	3571.83	0.000617694	3571.83	0.000743225					4035.66	-0.00275		4035.66	-0.00386
4034.7	-0.00517	3569.9	0.000748331	3569.9	0.000574868					4034.7	-0.00272		4034.7	-0.0038
4033.73	-0.00518	3567.97	0.0011	3567.97	0.000341265					4033.73	-0.0026		4033.73	-0.00381
4032.77	-0.00506	3566.04	0.00147	3566.04	0.000393767					4032.77	-0.00254		4032.77	-0.00383
4031.81	-0.00492	3564.11	0.00156	3564.11	0.00056663					4031.81	-0.00264		4031.81	-0.00376
4030.84	-0.00491	3562.18	0.00146	3562.18	0.000538556					4030.84	-0.00275		4030.84	-0.0037
4029.88	-0.00496	3560.26	0.00133	3560.26	0.000383971					4029.88	-0.00271		4029.88	-0.00364
4028.91	-0.005	3558.33	0.00127	3558.33	0.000257197					4028.91	-0.0027		4028.91	-0.00359
4027.95	-0.00517	3556.4	0.0012	3556.4	0.000243573					4027.95	-0.0028		4027.95	-0.00362
4026.98	-0.00528	3554.47	0.000952469	3554.47	0.000282101					4026.98	-0.00291		4026.98	-0.00372
4026.02	-0.00518	3552.54	0.000514723	3552.54	0.000157196					4026.02	-0.00302		4026.02	-0.00379
4025.06	-0.00503	3550.61	0.000175932	3550.61	0					4025.06	-0.00296		4025.06	-0.00381
4024.09	-0.00499	3548.68	0.00018689	3548.68	0.000268067					4024.09	-0.00275		4024.09	-0.00375
4023.13	-0.00495	3546.76	0.000642372	3546.76	0.000927295					4023.13	-0.00263		4023.13	-0.00372
4022.16	-0.00494	3544.83	0.00128	3544.83	0.00126					4022.16	-0.00259		4022.16	-0.00383
4021.2	-0.005	3542.9	0.00156	3542.9	0.000932185					4021.2	-0.00262		4021.2	-0.00391
4020.23	-0.00506	3540.97	0.00151	3540.97	0.000474429					4020.23	-0.00285		4020.23	-0.00383
4019.27	-0.00503	3539.04	0.00157	3539.04	0.000327777					4019.27	-0.00313		4019.27	-0.00377
4018.31	-0.00499	3537.11	0.00165	3537.11	0.000382713					4018.31	-0.00321		4018.31	-0.00382
4017.34	-0.00494	3535.18	0.00127	3535.18	0.000310847					4017.34	-0.00319		4017.34	-0.00382
4016.38	-0.00491	3533.25	0.000591856	3533.25	9.34843e-05					4016.38	-0.00312		4016.38	-0.00378
4015.41	-0.00487	3531.33	0.000110334	3531.33	0					4015.41	-0.00292		4015.41	-0.0038
4014.45	-0.00484	3529.4	0	3529.4	8.7888e-05					4014.45	-0.0027		4014.45	-0.00383
4013.48	-0.00495	3527.47	4.81158e-05	3527.47	0.000207432					4013.48	-0.00265		4013.48	-0.00385
4012.52	-0.00513	3525.54	0.00022424	3525.54	0.000352981					4012.52	-0.00271		4012.52	-0.00386
4011.56	-0.00518	3523.61	0.000624098	3523.61	0.000693374					4011.56	-0.00272		4011.56	-0.00385
4010.59	-0.00509	3521.68	0.00115	3521.68	0.00103					4010.59	-0.00272		4010.59	-0.00374
4009.63	-0.00496	3519.75	0.00141	3519.75	0.000942842					4009.63	-0.00282		4009.63	-0.00361
4008.66	-0.00491	3517.83	0.00127	3517.83	0.000560041					4008.66	-0.00286		4008.66	-0.00366
4007.7	-0.00502	3515.9	0.000991654	3515.9	0.000341897					4007.7	-0.00277		4007.7	-0.00382
4006.73	-0.00507	3513.97	0.000722792	3513.97	0.000351086					4006.73	-0.00268		4006.73	-0.00385
4005.77	-0.00485	3512.04	0.000530428	3512.04	0.000326686					4005.77	-0.00263		4005.77	-0.00378
4004.81	-0.00458	3510.11	0.000545024	3510.11	0.000187315					4004.81	-0.00255		4004.81	-0.00375
4003.84	-0.00464	3508.18	0.000647821	3508.18	4.11924e-05					4003.84	-0.00256		4003.84	-0.00375
4002.88	-0.00498	3506.25	0.000487852	3506.25	0					4002.88	-0.00266		4002.88	-0.0037
4001.91	-0.00526	3504.33	0.000175605	3504.33	0.00011641					4001.91	-0.00271		4001.91	-0.00361
4000.95	-0.00527	3502.4	0.000153618	3502.4	0.000533677					4000.95	-0.00267		4000.95	-0.00363
3999.98	-0.00505	3500.47	0.000456645	3500.47	0.000987713					3999.98	-0.00261		3999.98	-0.00374
3999.02	-0.00478	3498.54	0.00075521	3498.54	0.00113					3999.02	-0.00264		3999.02	-0.00386
3998.06	-0.00465	3496.61	0.000844228	3496.61	0.000956683					3998.06	-0.00273		3998.06	-0.00393
3997.09	-0.00465	3494.68	0.000803244	3494.68	0.000715966					3997.09	-0.00278		3997.09	-0.00396
3996.13	-0.00467	3492.75	0.000779009	3492.75	0.000507463					3996.13	-0.00282		3996.13	-0.00397
3995.16	-0.00472	3490.82	0.000692745	3490.82	0.000259476					3995.16	-0.00291		3995.16	-0.00397
3994.2	-0.00489	3488.9	0.000465579	3488.9	4.15826e-05					3994.2	-0.00294		3994.2	-0.00393
3993.23	-0.00513	3486.97	0.000309911	3486.97	0					3993.23	-0.00292		3993.23	-0.00385
3992.27	-0.00525	3485.04	0.0003647	3485.04	6.1716e-05					3992.27	-0.00295		3992.27	-0.00388
3991.3	-0.00521	3483.11	0.000379194	3483.11	7.48578e-05					3991.3	-0.00302		3991.3	-0.00402
3990.34	-0.00507	3481.18	0.000184402	3481.18	1.35759e-05					3990.34	-0.003		3990.34	-0.00415
3989.38	-0.00498	3479.25	2.35718e-05	3479.25	0					3989.38	-0.00278		3989.38	-0.00417
3988.41	-0.00501	3477.32	9.75747e-05	3477.32	5.19333e-05					3988.41	-0.00248		3988.41	-0.00417
3987.45	-0.00512	3475.4	0.000293042	3475.4	0.00016311					3987.45	-0.00239		3987.45	-0.00415
3986.48	-0.00518	3473.47	0.000421204	3473.47	0.000167905					3986.48	-0.00252		3986.48	-0.00403
3985.52	-0.00516	3471.54	0.000353778	3471.54	4.29405e-05					3985.52	-0.00269		3985.52	-0.0039
3984.55	-0.00511	3469.61	0.000121756	3469.61	0					3984.55	-0.00283		3984.55	-0.00389
3983.59	-0.00508	3467.68	0	3467.68	9.76594e-05					3983.59	-0.00302		3983.59	-0.00399
3982.63	-0.00511	3465.75	4.5281e-06	3465.75	0.000143007					3982.63	-0.00315		3982.63	-0.00404
3981.66	-0.00512	3463.82	0.000101853	3463.82	1.2747e-05					3981.66	-0.00302		3981.66	-0.004
3980.7	-0.00499	3461.9	0.000222689	3461.9	0					3980.7	-0.00282		3980.7	-0.00395
3979.73	-0.00481	3459.97	0.000417739	3459.97	0.000168458					3979.73	-0.0028		3979.73	-0.00395
3978.77	-0.00475	3458.04	0.000581486	3458.04	0.000235704					3978.77	-0.0029		3978.77	-0.00397
3977.8	-0.00487	3456.11	0.000588767	3456.11	9.68585e-05					3977.8	-0.00302		3977.8	-0.00394
3976.84	-0.00503	3454.18	0.00055426	3454.18	0					3976.84	-0.00309		3976.84	-0.00385
3975.88	-0.00514	3452.25	0.000641052	3452.25	0.000127344					3975.88	-0.00319		3975.88	-0.00381
3974.91	-0.00514	3450.32	0.000705048	3450.32	0.000346088					3974.91	-0.00335		3974.91	-0.00392
3973.95	-0.00501	3448.39	0.000732822	3448.39	0.000457021					3973.95	-0.00343		3973.95	-0.00404
3972.98	-0.00489	3446.47	0.000896119	3446.47	0.000405226					3972.98	-0.00335		3972.98	-0.00404
3972.02	-0.00491	3444.54	0.000912588	3444.54	0.00022849					3972.02	-0.00317		3972.02	-0.004
3971.05	-0.00504	3442.61	0.000604037	3442.61	4.0343e-05					3971.05	-0.00306		3971.05	-0.00402
3970.09	-0.00515	3440.68	0.000277759	3440.68	0					3970.09	-0.00309		3970.09	-0.00407
3969.13	-0.00521	3438.75	0.00016354	3438.75	0.000106157					3969.13	-0.00305		3969.13	-0.00407
3968.16	-0.00525	3436.82	0.000208804	3436.82	0.00021476					3968.16	-0.00288		3968.16	-0.00405
3967.2	-0.00525	3434.89	0.000181262	3434.89	0.000150824					3967.2	-0.00282		3967.2	-0.00406
3966.23	-0.00519	3432.97	4.882e-06	3432.97	0					3966.23	-0.00288		3966.23	-0.00413
3965.27	-0.00509	3431.04	0	3431.04	0					3965.27	-0.00289		3965.27	-0.0042
3964.3	-0.00505	3429.11	0.000315753	3429.11	0.000314068					3964.3	-0.00288		3964.3	-0.00421
3963.34	-0.00511	3427.18	0.0006538	3427.18	0.000747663					3963.34	-0.00303		3963.34	-0.00418
3962.38	-0.0052	3425.25	0.000934676	3425.25	0.00104					3962.38	-0.00322		3962.38	-0.00417
3961.41	-0.00523	3423.32	0.00134	3423.32	0.00122					3961.41	-0.00311		3961.41	-0.00416
3960.45	-0.00521	3421.39	0.00144	3421.39	0.00128					3960.45	-0.00286		3960.45	-0.0041
3959.48	-0.0052	3419.47	0.00109	3419.47	0.00111					3959.48	-0.00284		3959.48	-0.00397
3958.52	-0.00521	3417.54	0.000818316	3417.54	0.000730349					3958.52	-0.00301		3958.52	-0.00381
3957.55	-0.00522	3415.61	0.000745606	3415.61	0.000272826					3957.55	-0.00304		3957.55	-0.00373
3956.59	-0.00522	3413.68	0.000615614	3413.68	0					3956.59	-0.00287		3956.59	-0.00376
3955.63	-0.00519	3411.75	0.00031466	3411.75	7.0324e-06					3955.63	-0.00278		3955.63	-0.00385
3954.66	-0.00514	3409.82	0	3409.82	0.000234444					3954.66	-0.00291		3954.66	-0.00389
3953.7	-0.00508	3407.89	6.87307e-05	3407.89	0.000649438					3953.7	-0.00308		3953.7	-0.00389
3952.73	-0.00501	3405.96	0.000600578	3405.96	0.00106					3952.73	-0.0031		3952.73	-0.00387
3951.77	-0.00492	3404.04	0.000895287	3404.04	0.00102					3951.77	-0.0031		3951.77	-0.00386
3950.8	-0.00487	3402.11	0.000697805	3402.11	0.000434079					3950.8	-0.00333		3950.8	-0.00392
3949.84	-0.00491	3400.18	0.000595274	3400.18	0					3949.84	-0.00372		3949.84	-0.00403
3948.88	-0.00502	3398.25	0.000868547	3398.25	0.000114729					3948.88	-0.00398		3948.88	-0.00414
3947.91	-0.00513	3396.32	0.00117	3396.32	0.000423365					3947.91	-0.00415		3947.91	-0.00417
3946.95	-0.00522	3394.39	0.00121	3394.39	0.000496428					3946.95	-0.00404		3946.95	-0.00413
3945.98	-0.00524	3392.46	0.00126	3392.46	0.000637834					3945.98	-0.00365		3945.98	-0.00403
3945.02	-0.00518	3390.54	0.00163	3390.54	0.00111					3945.02	-0.00334		3945.02	-0.00389
3944.05	-0.00508	3388.61	0.00218	3388.61	0.0017					3944.05	-0.00331		3944.05	-0.00375
3943.09	-0.00503	3386.68	0.0026	3386.68	0.00209					3943.09	-0.0035		3943.09	-0.00368
3942.12	-0.00508	3384.75	0.00271	3384.75	0.00219					3942.12	-0.00349		3942.12	-0.00372
3941.16	-0.00519	3382.82	0.0026	3382.82	0.00218					3941.16	-0.0032		3941.16	-0.00384
3940.2	-0.00525	3380.89	0.00257	3380.89	0.00227					3940.2	-0.00308		3940.2	-0.00396
3939.23	-0.00525	3378.96	0.00278	3378.96	0.00253					3939.23	-0.00319		3939.23	-0.00405
3938.27	-0.0052	3377.04	0.00309	3377.04	0.00286					3938.27	-0.00323		3938.27	-0.00408
3937.3	-0.00515	3375.11	0.00334	3375.11	0.00313					3937.3	-0.00312		3937.3	-0.00407
3936.34	-0.00512	3373.18	0.0037	3373.18	0.00348					3936.34	-0.00305		3936.34	-0.00402
3935.37	-0.00511	3371.25	0.00415	3371.25	0.004					3935.37	-0.00312		3935.37	-0.004
3934.41	-0.00515	3369.32	0.00451	3369.32	0.00444					3934.41	-0.00335		3934.41	-0.00408
3933.45	-0.00523	3367.39	0.00486	3367.39	0.00471					3933.45	-0.00378		3933.45	-0.00427
3932.48	-0.0053	3365.46	0.00524	3365.46	0.00504					3932.48	-0.00417		3932.48	-0.00441
3931.52	-0.00535	3363.54	0.00558	3363.54	0.00555					3931.52	-0.00421		3931.52	-0.00438
3930.55	-0.00537	3361.61	0.00604	3361.61	0.00615					3930.55	-0.00413		3930.55	-0.00423
3929.59	-0.00534	3359.68	0.00668	3359.68	0.00678					3929.59	-0.00398		3929.59	-0.00409
3928.62	-0.00527	3357.75	0.00727	3357.75	0.00746					3928.62	-0.00362		3928.62	-0.00402
3927.66	-0.00522	3355.82	0.0079	3355.82	0.00831					3927.66	-0.00335		3927.66	-0.00404
3926.7	-0.00524	3353.89	0.00883	3353.89	0.00938					3926.7	-0.00339		3926.7	-0.0041
3925.73	-0.00529	3351.96	0.00975	3351.96	0.01036					3925.73	-0.00377		3925.73	-0.00418
3924.77	-0.00533	3350.03	0.01034	3350.03	0.01101					3924.77	-0.00421		3924.77	-0.00422
3923.8	-0.00531	3348.11	0.01085	3348.11	0.01161					3923.8	-0.00419		3923.8	-0.00422
3922.84	-0.00522	3346.18	0.01143	3346.18	0.01219					3922.84	-0.00379		3922.84	-0.00416
3921.87	-0.00507	3344.25	0.01183	3344.25	0.01252					3921.87	-0.00354		3921.87	-0.00409
3920.91	-0.00495	3342.32	0.01199	3342.32	0.01276					3920.91	-0.00366		3920.91	-0.00408
3919.95	-0.00493	3340.39	0.01203	3340.39	0.01295					3919.95	-0.00385		3919.95	-0.00413
3918.98	-0.005	3338.46	0.012	3338.46	0.01288					3918.98	-0.00386		3918.98	-0.00421
3918.02	-0.0051	3336.53	0.01191	3336.53	0.01268					3918.02	-0.00405		3918.02	-0.00429
3917.05	-0.00517	3334.61	0.01183	3334.61	0.01265					3917.05	-0.00439		3917.05	-0.00436
3916.09	-0.00521	3332.68	0.01192	3332.68	0.01282					3916.09	-0.00414		3916.09	-0.00438
3915.12	-0.00522	3330.75	0.01215	3330.75	0.01287					3915.12	-0.00353		3915.12	-0.00432
3914.16	-0.00523	3328.82	0.01218	3328.82	0.01257					3914.16	-0.00322		3914.16	-0.00424
3913.2	-0.00529	3326.89	0.01186	3326.89	0.01214					3913.2	-0.00311		3913.2	-0.00418
3912.23	-0.00535	3324.96	0.01146	3324.96	0.01174					3912.23	-0.00301		3912.23	-0.00414
3911.27	-0.00536	3323.03	0.01114	3323.03	0.0113					3911.27	-0.00302		3911.27	-0.00411
3910.3	-0.00531	3321.11	0.01085	3321.11	0.01084					3910.3	-0.00309		3910.3	-0.00408
3909.34	-0.00521	3319.18	0.01037	3319.18	0.01042					3909.34	-0.00311		3909.34	-0.00408
3908.37	-0.0051	3317.25	0.00959	3317.25	0.01001					3908.37	-0.00313		3908.37	-0.00412
3907.41	-0.00501	3315.32	0.00889	3315.32	0.0096					3907.41	-0.00337		3907.41	-0.00418
3906.45	-0.00495	3313.39	0.00854	3313.39	0.00909					3906.45	-0.0041		3906.45	-0.00419
3905.48	-0.00498	3311.46	0.00818	3311.46	0.00838					3905.48	-0.00513		3905.48	-0.00413
3904.52	-0.00509	3309.53	0.00751	3309.53	0.00759					3904.52	-0.00571		3904.52	-0.00404
3903.55	-0.00527	3307.6	0.00692	3307.6	0.00699					3903.55	-0.00556		3903.55	-0.00401
3902.59	-0.00543	3305.68	0.00668	3305.68	0.0066					3902.59	-0.00526		3902.59	-0.00407
3901.62	-0.00553	3303.75	0.00637	3303.75	0.00614					3901.62	-0.0049		3901.62	-0.00415
3900.66	-0.00551	3301.82	0.00565	3301.82	0.00538					3900.66	-0.0046		3900.66	-0.0042
3899.69	-0.00541	3299.89	0.00496	3299.89	0.00458					3899.69	-0.00468		3899.69	-0.00423
3898.73	-0.00525	3297.96	0.00462	3297.96	0.00413					3898.73	-0.00475		3898.73	-0.00424
3897.77	-0.00509	3296.03	0.00439	3296.03	0.00387					3897.77	-0.00426		3897.77	-0.00424
3896.8	-0.00496	3294.1	0.00408	3294.1	0.0036					3896.8	-0.00366		3896.8	-0.00425
3895.84	-0.00489	3292.18	0.00374	3292.18	0.00331					3895.84	-0.00343		3895.84	-0.00426
3894.87	-0.00491	3290.25	0.00337	3290.25	0.00294					3894.87	-0.00361		3894.87	-0.00431
3893.91	-0.00502	3288.32	0.00303	3288.32	0.0025					3893.91	-0.00394		3893.91	-0.0044
3892.94	-0.00515	3286.39	0.00286	3286.39	0.00209					3892.94	-0.00436		3892.94	-0.00449
3891.98	-0.00525	3284.46	0.00274	3284.46	0.00172					3891.98	-0.00509		3891.98	-0.00452
3891.02	-0.00531	3282.53	0.00256	3282.53	0.00136					3891.02	-0.00537		3891.02	-0.00445
3890.05	-0.00537	3280.6	0.00234	3280.6	0.00114					3890.05	-0.00468		3890.05	-0.00435
3889.09	-0.00543	3278.68	0.00212	3278.68	0.00113					3889.09	-0.00405		3889.09	-0.0043
3888.12	-0.00544	3276.75	0.00189	3276.75	0.00108					3888.12	-0.00392		3888.12	-0.00433
3887.16	-0.00541	3274.82	0.00163	3274.82	0.000804414					3887.16	-0.00425		3887.16	-0.00441
3886.19	-0.00542	3272.89	0.00137	3272.89	0.000522549					3886.19	-0.00489		3886.19	-0.00448
3885.23	-0.00545	3270.96	0.00122	3270.96	0.000420051					3885.23	-0.00502		3885.23	-0.00448
3884.27	-0.00541	3269.03	0.00128	3269.03	0.000520469					3884.27	-0.00463		3884.27	-0.00437
3883.3	-0.00529	3267.1	0.00124	3267.1	0.000697255					3883.3	-0.00445		3883.3	-0.00421
3882.34	-0.00515	3265.17	0.000882138	3265.17	0.000629629					3882.34	-0.00457		3882.34	-0.00413
3881.37	-0.00506	3263.25	0.000574205	3263.25	0.00027923					3881.37	-0.00514		3881.37	-0.00422
3880.41	-0.00504	3261.32	0.000555195	3261.32	0					3880.41	-0.00563		3880.41	-0.0044
3879.44	-0.00509	3259.39	0.000584099	3259.39	0					3879.44	-0.0049		3879.44	-0.00449
3878.48	-0.00516	3257.46	0.000465387	3257.46	0.00021959					3878.48	-0.00393		3878.48	-0.00446
3877.52	-0.00521	3255.53	0.000299607	3255.53	0.000495525					3877.52	-0.00349		3877.52	-0.0044
3876.55	-0.00526	3253.6	0.000250621	3253.6	0.000666717					3876.55	-0.00354		3876.55	-0.00438
3875.59	-0.00531	3251.67	0.000260213	3251.67	0.000635272					3875.59	-0.00417		3875.59	-0.00441
3874.62	-0.00537	3249.75	0.000155144	3249.75	0.000416708					3874.62	-0.00523		3874.62	-0.00451
3873.66	-0.00541	3247.82	0	3247.82	0.000169009					3873.66	-0.00551		3873.66	-0.00462
3872.69	-0.00543	3245.89	4.97559e-05	3245.89	5.08036e-05					3872.69	-0.00494		3872.69	-0.00468
3871.73	-0.00543	3243.96	0.000337745	3243.96	3.37604e-05					3871.73	-0.00497		3871.73	-0.00463
3870.77	-0.00541	3242.03	0.000488115	3242.03	2.31457e-05					3870.77	-0.00606		3870.77	-0.00453
3869.8	-0.00535	3240.1	0.000439566	3240.1	1.09589e-05					3869.8	-0.00705		3869.8	-0.00444
3868.84	-0.00523	3238.17	0.000390328	3238.17	0					3868.84	-0.00595		3868.84	-0.00442
3867.87	-0.00506	3236.25	0.000382179	3236.25	0					3867.87	-0.00461		3867.87	-0.00441
3866.91	-0.00494	3234.32	0.000414762	3234.32	0.000145791					3866.91	-0.00417		3866.91	-0.00444
3865.94	-0.00492	3232.39	0.000429799	3232.39	0.000343547					3865.94	-0.0047		3865.94	-0.0046
3864.98	-0.00498	3230.46	0.000399626	3230.46	0.000303435					3864.98	-0.00569		3864.98	-0.00486
3864.02	-0.00507	3228.53	0.000412272	3228.53	0.000120584					3864.02	-0.00557		3864.02	-0.00505
3863.05	-0.00513	3226.6	0.000400869	3226.6	1.46925e-05					3863.05	-0.00481		3863.05	-0.00504
3862.09	-0.0052	3224.67	0.00026983	3224.67	0					3862.09	-0.00445		3862.09	-0.00486
3861.12	-0.00525	3222.74	0.000102391	3222.74	0					3861.12	-0.00419		3861.12	-0.00463
3860.16	-0.00524	3220.82	0	3220.82	2.26093e-05					3860.16	-0.00377		3860.16	-0.00445
3859.19	-0.00522	3218.89	0	3218.89	2.58526e-05					3859.19	-0.00359		3859.19	-0.00441
3858.23	-0.00528	3216.96	9.93651e-05	3216.96	1.1767e-06					3858.23	-0.00398		3858.23	-0.00442
3857.26	-0.00546	3215.03	0.000253451	3215.03	0					3857.26	-0.00474		3857.26	-0.0044
3856.3	-0.00573	3213.1	0.000333868	3213.1	0					3856.3	-0.00511		3856.3	-0.00436
3855.34	-0.00597	3211.17	0.000473152	3211.17	7.25882e-05					3855.34	-0.00522		3855.34	-0.00437
3854.37	-0.00602	3209.24	0.000786466	3209.24	0.000170394					3854.37	-0.00626		3854.37	-0.00447
3853.41	-0.00583	3207.32	0.00104	3207.32	0.000233838					3853.41	-0.00835		3853.41	-0.00458
3852.44	-0.0056	3205.39	0.00105	3205.39	0.000202454					3852.44	-0.00834		3852.44	-0.0046
3851.48	-0.00549	3203.46	0.00088529	3203.46	0.000103939					3851.48	-0.00675		3851.48	-0.00457
3850.51	-0.00544	3201.53	0.000688183	3201.53	0					3850.51	-0.00537		3850.51	-0.00449
3849.55	-0.00538	3199.6	0.000691403	3199.6	1.56993e-05					3849.55	-0.00451		3849.55	-0.00432
3848.59	-0.00532	3197.67	0.0009239	3197.67	0.000237246					3848.59	-0.00398		3848.59	-0.00414
3847.62	-0.00526	3195.74	0.00117	3195.74	0.000402317					3847.62	-0.0037		3847.62	-0.00403
3846.66	-0.00518	3193.82	0.0014	3193.82	0.000381533					3846.66	-0.00364		3846.66	-0.00405
3845.69	-0.00512	3191.89	0.00173	3191.89	0.000414005					3845.69	-0.00378		3845.69	-0.00416
3844.73	-0.00512	3189.96	0.00212	3189.96	0.000550752					3844.73	-0.0042		3844.73	-0.0043
3843.76	-0.00521	3188.03	0.00243	3188.03	0.000573755					3843.76	-0.00466		3843.76	-0.00438
3842.8	-0.00535	3186.1	0.0026	3186.1	0.000606928					3842.8	-0.0048		3842.8	-0.00431
3841.84	-0.00549	3184.17	0.0028	3184.17	0.000888913					3841.84	-0.00514		3841.84	-0.00416
3840.87	-0.00562	3182.24	0.00314	3182.24	0.00123					3840.87	-0.00608		3840.87	-0.00406
3839.91	-0.00574	3180.31	0.00363	3180.31	0.00148					3839.91	-0.00675		3839.91	-0.00415
3838.94	-0.00577	3178.39	0.00421	3178.39	0.00176					3838.94	-0.00675		3838.94	-0.00441
3837.98	-0.00565	3176.46	0.00473	3176.46	0.00211					3837.98	-0.00659		3837.98	-0.00464
3837.01	-0.00545	3174.53	0.00512	3174.53	0.00247					3837.01	-0.00612		3837.01	-0.00463
3836.05	-0.00527	3172.6	0.00555	3172.6	0.00295					3836.05	-0.0057		3836.05	-0.00444
3835.09	-0.00515	3170.67	0.00611	3170.67	0.00364					3835.09	-0.00557		3835.09	-0.00424
3834.12	-0.0051	3168.74	0.00664	3168.74	0.00431					3834.12	-0.00527		3834.12	-0.00412
3833.16	-0.00509	3166.81	0.00702	3166.81	0.00468					3833.16	-0.00492		3833.16	-0.00408
3832.19	-0.00513	3164.89	0.00724	3164.89	0.00469					3832.19	-0.00483		3832.19	-0.00412
3831.23	-0.0052	3162.96	0.00748	3162.96	0.00466					3831.23	-0.00463		3831.23	-0.00421
3830.26	-0.00527	3161.03	0.00776	3161.03	0.00479					3830.26	-0.00415		3830.26	-0.00431
3829.3	-0.0053	3159.1	0.00785	3159.1	0.00483					3829.3	-0.00388		3829.3	-0.00437
3828.34	-0.00529	3157.17	0.00768	3157.17	0.00458					3828.34	-0.004		3828.34	-0.0044
3827.37	-0.00526	3155.24	0.00744	3155.24	0.00423					3827.37	-0.00435		3827.37	-0.00439
3826.41	-0.00527	3153.31	0.00725	3153.31	0.00399					3826.41	-0.00448		3826.41	-0.00431
3825.44	-0.00535	3151.39	0.00703	3151.39	0.00388					3825.44	-0.00433		3825.44	-0.00424
3824.48	-0.00547	3149.46	0.00665	3149.46	0.00375					3824.48	-0.00433		3824.48	-0.0042
3823.51	-0.0056	3147.53	0.00615	3147.53	0.00338					3823.51	-0.00469		3823.51	-0.00418
3822.55	-0.00569	3145.6	0.00568	3145.6	0.00275					3822.55	-0.00562		3822.55	-0.0042
3821.59	-0.00563	3143.67	0.00535	3143.67	0.00215					3821.59	-0.00734		3821.59	-0.00431
3820.62	-0.00542	3141.74	0.00521	3141.74	0.00189					3820.62	-0.00783		3820.62	-0.0045
3819.66	-0.00522	3139.81	0.00519	3139.81	0.00189					3819.66	-0.00638		3819.66	-0.00465
3818.69	-0.00513	3137.89	0.00528	3137.89	0.00196					3818.69	-0.00531		3818.69	-0.00465
3817.73	-0.00514	3135.96	0.00543	3135.96	0.0021					3817.73	-0.00506		3817.73	-0.00453
3816.76	-0.00518	3134.03	0.00568	3134.03	0.00243					3816.76	-0.00539		3816.76	-0.00438
3815.8	-0.00521	3132.1	0.00614	3132.1	0.00304					3815.8	-0.00536		3815.8	-0.00431
3814.84	-0.00523	3130.17	0.00668	3130.17	0.00369					3814.84	-0.00448		3814.84	-0.00429
3813.87	-0.00525	3128.24	0.00703	3128.24	0.00407					3813.87	-0.00375		3813.87	-0.0043
3812.91	-0.00525	3126.31	0.00719	3126.31	0.00428					3812.91	-0.00345		3812.91	-0.0043
3811.94	-0.00526	3124.38	0.00732	3124.38	0.00458					3811.94	-0.00338		3811.94	-0.00431
3810.98	-0.00526	3122.46	0.00756	3122.46	0.00506					3810.98	-0.00337		3810.98	-0.00434
3810.01	-0.00525	3120.53	0.0079	3120.53	0.00549					3810.01	-0.00352		3810.01	-0.00439
3809.05	-0.00525	3118.6	0.00808	3118.6	0.00562					3809.05	-0.004		3809.05	-0.00442
3808.08	-0.00527	3116.67	0.00796	3116.67	0.00548					3808.08	-0.00485		3808.08	-0.00442
3807.12	-0.00529	3114.74	0.00773	3114.74	0.00512					3807.12	-0.00568		3807.12	-0.00436
3806.16	-0.00529	3112.81	0.00746	3112.81	0.00453					3806.16	-0.00531		3806.16	-0.00426
3805.19	-0.00527	3110.88	0.0071	3110.88	0.00393					3805.19	-0.00446		3805.19	-0.00416
3804.23	-0.00527	3108.96	0.00679	3108.96	0.00364					3804.23	-0.00424		3804.23	-0.00408
3803.26	-0.00532	3107.03	0.00664	3107.03	0.00354					3803.26	-0.00492		3803.26	-0.00409
3802.3	-0.00541	3105.1	0.00641	3105.1	0.00334					3802.3	-0.00639		3802.3	-0.00416
3801.33	-0.00546	3103.17	0.00595	3103.17	0.00304					3801.33	-0.00731		3801.33	-0.00418
3800.37	-0.00544	3101.24	0.00542	3101.24	0.0027					3800.37	-0.00625		3800.37	-0.00412
3799.41	-0.00542	3099.31	0.00506	3099.31	0.0024					3799.41	-0.00506		3799.41	-0.00406
3798.44	-0.00545	3097.38	0.00494	3097.38	0.00224					3798.44	-0.00461		3798.44	-0.00406
3797.48	-0.00552	3095.46	0.00484	3095.46	0.00213					3797.48	-0.00475		3797.48	-0.00414
3796.51	-0.00556	3093.53	0.00452	3093.53	0.00186					3796.51	-0.00484		3796.51	-0.00425
3795.55	-0.00552	3091.6	0.00406	3091.6	0.00143					3795.55	-0.00428		3795.55	-0.00433
3794.58	-0.00543	3089.67	0.00367	3089.67	0.001					3794.58	-0.00367		3794.58	-0.00433
3793.62	-0.00535	3087.74	0.0034	3087.74	0.000590065					3793.62	-0.00344		3793.62	-0.00431
3792.66	-0.00532	3085.81	0.00315	3085.81	0.000245243					3792.66	-0.00347		3792.66	-0.00431
3791.69	-0.00531	3083.88	0.00292	3083.88	0.000141964					3791.69	-0.00342		3791.69	-0.00432
3790.73	-0.0053	3081.95	0.00283	3081.95	0.000277724					3790.73	-0.00323		3790.73	-0.00433
3789.76	-0.00527	3080.03	0.00283	3080.03	0.000353601					3789.76	-0.00315		3789.76	-0.00431
3788.8	-0.0052	3078.1	0.00273	3078.1	0.000257971					3788.8	-0.00329		3788.8	-0.00428
3787.83	-0.00514	3076.17	0.00257	3076.17	0.000268597					3787.83	-0.00349		3787.83	-0.00423
3786.87	-0.00512	3074.24	0.00254	3074.24	0.000441962					3786.87	-0.00369		3786.87	-0.00418
3785.91	-0.00515	3072.31	0.0027	3072.31	0.000509164					3785.91	-0.004		3785.91	-0.00411
3784.94	-0.00525	3070.38	0.0028	3070.38	0.000422339					3784.94	-0.00428		3784.94	-0.00407
3783.98	-0.00538	3068.45	0.00265	3068.45	0.000427355					3783.98	-0.00408		3783.98	-0.0041
3783.01	-0.00546	3066.53	0.00256	3066.53	0.000719829					3783.01	-0.00363		3783.01	-0.00415
3782.05	-0.00543	3064.6	0.00274	3064.6	0.00128					3782.05	-0.00347		3782.05	-0.00417
3781.08	-0.0053	3062.67	0.00299	3062.67	0.00189					3781.08	-0.00376		3781.08	-0.00415
3780.12	-0.00516	3060.74	0.00308	3060.74	0.00223					3780.12	-0.00439		3780.12	-0.0041
3779.16	-0.0051	3058.81	0.00301	3058.81	0.00208					3779.16	-0.00473		3779.16	-0.00406
3778.19	-0.00511	3056.88	0.00302	3056.88	0.00178					3778.19	-0.00428		3778.19	-0.00403
3777.23	-0.00514	3054.95	0.00321	3054.95	0.0018					3777.23	-0.0037		3777.23	-0.00402
3776.26	-0.00511	3053.03	0.00345	3053.03	0.0021					3776.26	-0.00341		3776.26	-0.00402
3775.3	-0.00503	3051.1	0.00363	3051.1	0.00241					3775.3	-0.00332		3775.3	-0.004
3774.33	-0.00494	3049.17	0.00384	3049.17	0.00264					3774.33	-0.00329		3774.33	-0.00397
3773.37	-0.0049	3047.24	0.00402	3047.24	0.0028					3773.37	-0.00335		3773.37	-0.00399
3772.41	-0.00494	3045.31	0.00402	3045.31	0.00296					3772.41	-0.0036		3772.41	-0.00405
3771.44	-0.00504	3043.38	0.00374	3043.38	0.00304					3771.44	-0.00413		3771.44	-0.00413
3770.48	-0.00516	3041.45	0.00326	3041.45	0.00286					3770.48	-0.00493		3770.48	-0.00424
3769.51	-0.00525	3039.52	0.00276	3039.52	0.00251					3769.51	-0.00519		3769.51	-0.00438
3768.55	-0.00529	3037.6	0.00225	3037.6	0.00206					3768.55	-0.00453		3768.55	-0.00452
3767.58	-0.00533	3035.67	0.00166	3035.67	0.00139					3767.58	-0.00411		3767.58	-0.00462
3766.62	-0.00536	3033.74	0.00101	3033.74	0.000603257					3766.62	-0.00436		3766.62	-0.00465
3765.65	-0.00534	3031.81	0.00041512	3031.81	9.35041e-05					3765.65	-0.00473		3765.65	-0.00459
3764.69	-0.00523	3029.88	4.60744e-05	3029.88	0					3764.69	-0.00447		3764.69	-0.00447
3763.73	-0.00509	3027.95	0	3027.95	0					3763.73	-0.00395		3763.73	-0.00438
3762.76	-0.00501	3026.02	0	3026.02	0					3762.76	-0.0037		3762.76	-0.00435
3761.8	-0.00506	3024.1	0.000126902	3024.1	0					3761.8	-0.00384		3761.8	-0.00436
3760.83	-0.00522	3022.17	0.000336643	3022.17	0.000108228					3760.83	-0.00455		3760.83	-0.00435
3759.87	-0.0054	3020.24	0.000392154	3020.24	0.000141999					3759.87	-0.00566		3759.87	-0.00426
3758.9	-0.00547	3018.31	0.000154633	3018.31	0					3758.9	-0.00588		3758.9	-0.00414
3757.94	-0.00542	3016.38	0	3016.38	0					3757.94	-0.00539		3757.94	-0.00408
3756.98	-0.00531	3014.45	0	3014.45	9.39383e-05					3756.98	-0.00524		3756.98	-0.00412
3756.01	-0.00521	3012.52	7.8741e-05	3012.52	0.000382439					3756.01	-0.00511		3756.01	-0.00419
3755.05	-0.00519	3010.6	9.8051e-05	3010.6	0.000574643					3755.05	-0.00484		3755.05	-0.00417
3754.08	-0.00522	3008.67	0.000175756	3008.67	0.00071294					3754.08	-0.00498		3754.08	-0.00408
3753.12	-0.00527	3006.74	0.000438891	3006.74	0.000854239					3753.12	-0.00585		3753.12	-0.00399
3752.15	-0.0053	3004.81	0.00085203	3004.81	0.000925697					3752.15	-0.00722		3752.15	-0.004
3751.19	-0.0053	3002.88	0.00133	3002.88	0.00112					3751.19	-0.00788		3751.19	-0.00414
3750.23	-0.00531	3000.95	0.00188	3000.95	0.00164					3750.23	-0.00791		3750.23	-0.00432
3749.26	-0.00533	2999.02	0.0026	2999.02	0.00236					3749.26	-0.00759		3749.26	-0.00444
3748.3	-0.00532	2997.09	0.00349	2997.09	0.00311					3748.3	-0.00696		3748.3	-0.00446
3747.33	-0.00527	2995.17	0.00436	2995.17	0.00385					3747.33	-0.00644		3747.33	-0.00439
3746.37	-0.00519	2993.24	0.00513	2993.24	0.00458					3746.37	-0.00619		3746.37	-0.00437
3745.4	-0.00512	2991.31	0.00601	2991.31	0.00543					3745.4	-0.00646		3745.4	-0.00444
3744.44	-0.00507	2989.38	0.00717	2989.38	0.00651					3744.44	-0.00711		3744.44	-0.00452
3743.48	-0.00505	2987.45	0.00854	2987.45	0.00785					3743.48	-0.00658		3743.48	-0.0045
3742.51	-0.00498	2985.52	0.00999	2985.52	0.00935					3742.51	-0.00593		3742.51	-0.00442
3741.55	-0.00487	2983.59	0.0113	2983.59	0.01083					3741.55	-0.00558		3741.55	-0.00437
3740.58	-0.00483	2981.67	0.01251	2981.67	0.01224					3740.58	-0.0053		3740.58	-0.00434
3739.62	-0.0049	2979.74	0.01388	2979.74	0.01368					3739.62	-0.00519		3739.62	-0.00431
3738.65	-0.00501	2977.81	0.01529	2977.81	0.01518					3738.65	-0.00549		3738.65	-0.00428
3737.69	-0.00504	2975.88	0.01611	2975.88	0.0164					3737.69	-0.00615		3737.69	-0.00428
3736.73	-0.00494	2973.95	0.01568	2973.95	0.01662					3736.73	-0.0071		3736.73	-0.00427
3735.76	-0.00481	2972.02	0.01448	2972.02	0.01596					3735.76	-0.00829		3735.76	-0.00423
3734.8	-0.00476	2970.09	0.01524	2970.09	0.01684					3734.8	-0.00834		3734.8	-0.00426
3733.83	-0.00483	2968.17	0.01944	2968.17	0.02093					3733.83	-0.0072		3733.83	-0.00442
3732.87	-0.00502	2966.24	0.02454	2966.24	0.02606					3732.87	-0.00638		3732.87	-0.00461
3731.9	-0.00522	2964.31	0.02794	2964.31	0.02977					3731.9	-0.00587		3731.9	-0.00466
3730.94	-0.00531	2962.38	0.02973	2962.38	0.03192					3730.94	-0.00509		3730.94	-0.00452
3729.98	-0.00524	2960.45	0.03061	2960.45	0.03303					3729.98	-0.00434		3729.98	-0.0043
3729.01	-0.00515	2958.52	0.0308	2958.52	0.03319					3729.01	-0.00402		3729.01	-0.00414
3728.05	-0.00516	2956.59	0.03034	2956.59	0.0325					3728.05	-0.0043		3728.05	-0.00412
3727.08	-0.00527	2954.66	0.02958	2954.66	0.03142					3727.08	-0.00509		3727.08	-0.00426
3726.12	-0.00537	2952.74	0.0288	2952.74	0.03034					3726.12	-0.00575		3726.12	-0.00445
3725.15	-0.00537	2950.81	0.02791	2950.81	0.02931					3725.15	-0.00552		3725.15	-0.00456
3724.19	-0.00523	2948.88	0.02703	2948.88	0.02835					3724.19	-0.00505		3724.19	-0.00454
3723.22	-0.00504	2946.95	0.02647	2946.95	0.02744					3723.22	-0.00519		3723.22	-0.00446
3722.26	-0.00488	2945.02	0.02615	2945.02	0.02664					3722.26	-0.00542		3722.26	-0.00437
3721.3	-0.00481	2943.09	0.02582	2943.09	0.02611					3721.3	-0.00488		3721.3	-0.0043
3720.33	-0.00481	2941.16	0.02552	2941.16	0.02586					3720.33	-0.00447		3720.33	-0.00421
3719.37	-0.00482	2939.24	0.02529	2939.24	0.02558					3719.37	-0.00458		3719.37	-0.00413
3718.4	-0.0048	2937.31	0.02506	2937.31	0.02521					3718.4	-0.00448		3718.4	-0.00405
3717.44	-0.00479	2935.38	0.02482	2935.38	0.02493					3717.44	-0.00408		3717.44	-0.004
3716.47	-0.00479	2933.45	0.02458	2933.45	0.02462					3716.47	-0.00385		3716.47	-0.00398
3715.51	-0.0048	2931.52	0.02423	2931.52	0.02432					3715.51	-0.00391		3715.51	-0.00395
3714.55	-0.00483	2929.59	0.02383	2929.59	0.02428					3714.55	-0.00417		3714.55	-0.00395
3713.58	-0.00487	2927.66	0.0235	2927.66	0.02455					3713.58	-0.00481		3713.58	-0.00398
3712.62	-0.0049	2925.74	0.02331	2925.74	0.02528					3712.62	-0.00611		3712.62	-0.004
3711.65	-0.0049	2923.81	0.0232	2923.81	0.0268					3711.65	-0.00714		3711.65	-0.00392
3710.69	-0.00491	2921.88	0.02304	2921.88	0.02913					3710.69	-0.00688		3710.69	-0.00376
3709.72	-0.00497	2919.95	0.02285	2919.95	0.03163					3709.72	-0.00621		3709.72	-0.00362
3708.76	-0.00503	2918.02	0.0225	2918.02	0.03306					3708.76	-0.00526		3708.76	-0.00357
3707.8	-0.00502	2916.09	0.02145	2916.09	0.03193					3707.8	-0.00441		3707.8	-0.00364
3706.83	-0.00495	2914.16	0.01968	2914.16	0.02818					3706.83	-0.00408		3706.83	-0.00377
3705.87	-0.00489	2912.24	0.01787	2912.24	0.02366					3705.87	-0.00402		3705.87	-0.00388
3704.9	-0.0049	2910.31	0.01657	2910.31	0.02016					3704.9	-0.00389		3704.9	-0.00393
3703.94	-0.00492	2908.38	0.01584	2908.38	0.0181					3703.94	-0.0039		3703.94	-0.00392
3702.97	-0.00489	2906.45	0.01545	2906.45	0.01702					3702.97	-0.00436		3702.97	-0.00384
3702.01	-0.00477	2904.52	0.01526	2904.52	0.01643					3702.01	-0.00493		3702.01	-0.00368
3701.05	-0.00457	2902.59	0.0153	2902.59	0.01619					3701.05	-0.00473		3701.05	-0.00351
3700.08	-0.00435	2900.66	0.01536	2900.66	0.01604					3700.08	-0.00406		3700.08	-0.00343
3699.12	-0.00422	2898.73	0.01502	2898.73	0.01566					3699.12	-0.00353		3699.12	-0.00345
3698.15	-0.0042	2896.81	0.01433	2896.81	0.01513					3698.15	-0.00323		3698.15	-0.00353
3697.19	-0.00421	2894.88	0.01356	2894.88	0.01453					3697.19	-0.00322		3697.19	-0.0036
3696.22	-0.00422	2892.95	0.01284	2892.95	0.01372					3696.22	-0.00344		3696.22	-0.00363
3695.26	-0.00423	2891.02	0.01221	2891.02	0.01267					3695.26	-0.00362		3695.26	-0.00361
3694.3	-0.00421	2889.09	0.0116	2889.09	0.01161					3694.3	-0.0037		3694.3	-0.00358
3693.33	-0.00419	2887.16	0.01096	2887.16	0.01077					3693.33	-0.00389		3693.33	-0.00352
3692.37	-0.00417	2885.23	0.01043	2885.23	0.01029					3692.37	-0.00448		3692.37	-0.00346
3691.4	-0.00415	2883.31	0.01027	2883.31	0.01013					3691.4	-0.00553		3691.4	-0.0035
3690.44	-0.00414	2881.38	0.01062	2881.38	0.01018					3690.44	-0.00636		3690.44	-0.00362
3689.47	-0.00416	2879.45	0.01123	2879.45	0.01039					3689.47	-0.00677		3689.47	-0.00373
3688.51	-0.00419	2877.52	0.01168	2877.52	0.01075					3688.51	-0.00676		3688.51	-0.00374
3687.55	-0.00415	2875.59	0.01187	2875.59	0.01116					3687.55	-0.00556		3687.55	-0.00365
3686.58	-0.00402	2873.66	0.01189	2873.66	0.01136					3686.58	-0.0043		3686.58	-0.00352
3685.62	-0.00384	2871.73	0.01159	2871.73	0.01118					3685.62	-0.00367		3685.62	-0.00338
3684.65	-0.00369	2869.81	0.01097	2869.81	0.0106					3684.65	-0.00343		3684.65	-0.00326
3683.69	-0.0036	2867.88	0.01022	2867.88	0.00974					3683.69	-0.0033		3683.69	-0.00315
3682.72	-0.00354	2865.95	0.00943	2865.95	0.00881					3682.72	-0.00321		3682.72	-0.0031
3681.76	-0.00347	2864.02	0.00877	2864.02	0.00803					3681.76	-0.00326		3681.76	-0.00312
3680.8	-0.00339	2862.09	0.00841	2862.09	0.00745					3680.8	-0.0036		3680.8	-0.00317
3679.83	-0.00333	2860.16	0.00819	2860.16	0.00711					3679.83	-0.00406		3679.83	-0.00322
3678.87	-0.0033	2858.23	0.00795	2858.23	0.00725					3678.87	-0.00421		3678.87	-0.00326
3677.9	-0.00329	2856.3	0.00768	2856.3	0.00786					3677.9	-0.00439		3677.9	-0.00327
3676.94	-0.00327	2854.38	0.00743	2854.38	0.00899					3676.94	-0.00531		3676.94	-0.00325
3675.97	-0.00322	2852.45	0.00734	2852.45	0.01111					3675.97	-0.00704		3675.97	-0.00319
3675.01	-0.00314	2850.52	0.0072	2850.52	0.01356					3675.01	-0.00708		3675.01	-0.00306
3674.04	-0.00305	2848.59	0.00646	2848.59	0.0138					3674.04	-0.00513		3674.04	-0.00292
3673.08	-0.00295	2846.66	0.00503	2846.66	0.01062					3673.08	-0.0041		3673.08	-0.00288
3672.12	-0.00281	2844.73	0.0034	2844.73	0.00629					3672.12	-0.00412		3672.12	-0.00295
3671.15	-0.00264	2842.8	0.00219	2842.8	0.00328					3671.15	-0.00515		3671.15	-0.00309
3670.19	-0.00249	2840.88	0.00156	2840.88	0.00171					3670.19	-0.00647		3670.19	-0.00316
3669.22	-0.00239	2838.95	0.00119	2838.95	0.00081122					3669.22	-0.00621		3669.22	-0.00307
3668.26	-0.00233	2837.02	0.00078669	2837.02	0.000263756					3668.26	-0.00472		3668.26	-0.00286
3667.29	-0.00228	2835.09	0.000471086	2835.09	1.06604e-05					3667.29	-0.00347		3667.29	-0.00265
3666.33	-0.00222	2833.16	0.000422962	2833.16	1.4361e-06					3666.33	-0.00292		3666.33	-0.0025
3665.37	-0.00217	2831.23	0.000588962	2831.23	0.000146048					3665.37	-0.0027		3665.37	-0.00241
3664.4	-0.00212	2829.3	0.000747296	2829.3	0.000270809					3664.4	-0.00252		3664.4	-0.00234
3663.44	-0.00208	2827.38	0.000760075	2827.38	0.000224687					3663.44	-0.00235		3663.44	-0.00226
3662.47	-0.00202	2825.45	0.000723672	2825.45	7.86209e-05					3662.47	-0.00226		3662.47	-0.00218
3661.51	-0.0019	2823.52	0.000725563	2823.52	4.34857e-05					3661.51	-0.0023		3661.51	-0.00217
3660.54	-0.0017	2821.59	0.00066484	2821.59	9.43715e-05					3660.54	-0.00243		3660.54	-0.00222
3659.58	-0.00148	2819.66	0.000489199	2819.66	6.26245e-05					3659.58	-0.00252		3659.58	-0.00228
3658.62	-0.0013	2817.73	0.000325563	2817.73	3.8919e-06					3658.62	-0.00258		3658.62	-0.00232
3657.65	-0.00117	2815.8	0.000245839	2815.8	4.52973e-05					3657.65	-0.003		3657.65	-0.00231
3656.69	-0.00107	2813.87	0.000223939	2813.87	0.000171656					3656.69	-0.00393		3656.69	-0.00221
3655.72	-0.000967884	2811.95	0.000226393	2811.95	0.000225136					3655.72	-0.00412		3655.72	-0.00204
3654.76	-0.000886414	2810.02	0.000173259	2810.02	0.000130352					3654.76	-0.0033		3654.76	-0.00181
3653.79	-0.000843787	2808.09	6.76101e-05	2808.09	3.10716e-05					3653.79	-0.00276		3653.79	-0.00157
3652.83	-0.000845337	2806.16	0	2806.16	0					3652.83	-0.0029		3652.83	-0.00135
3651.87	-0.000870397	2804.23	0	2804.23	0					3651.87	-0.00387		3651.87	-0.00114
3650.9	-0.000874324	2802.3	0.000112732	2802.3	7.27415e-05					3650.9	-0.00574		3650.9	-0.000995055
3649.94	-0.000810148	2800.37	0.000274313	2800.37	0.000188293					3649.94	-0.00708		3649.94	-0.000984982
3648.97	-0.00066445	2798.45	0.000358647	2798.45	0.000150094					3648.97	-0.00665		3648.97	-0.0011
3648.01	-0.000448786	2796.52	0.000310295	2796.52	6.99745e-05					3648.01	-0.00597		3648.01	-0.00123
3647.04	-0.000213662	2794.59	0.000139442	2794.59	3.6003e-05					3647.04	-0.00527		3647.04	-0.00126
3646.08	-6.43995e-05	2792.66	0	2792.66	0					3646.08	-0.00398		3646.08	-0.00113
3645.12	-2.26755e-05	2790.73	0	2790.73	1.81851e-05					3645.12	-0.00277		3645.12	-0.000934616
3644.15	1.15453e-05	2788.8	0.000130612	2788.8	0.000138879					3644.15	-0.00219		3644.15	-0.000784309
3643.19	0.000118004	2786.87	0.000302732	2786.87	0.000201404					3643.19	-0.00216		3643.19	-0.000704769
3642.22	0.000271059	2784.95	0.000296852	2784.95	9.45182e-05					3642.22	-0.00222		3642.22	-0.000660573
3641.26	0.000396702	2783.02	0.00012729	2783.02	0					3641.26	-0.00207		3641.26	-0.000624593
3640.29	0.000462855	2781.09	6.80197e-05	2781.09	3.8098e-05					3640.29	-0.00194		3640.29	-0.00061932
3639.33	0.000507273	2779.16	0.000171826	2779.16	0.000167269					3639.33	-0.002		3639.33	-0.000662641
3638.37	0.000584225	2777.23	0.000298289	2777.23	0.000224822					3638.37	-0.00212		3638.37	-0.000709731
3637.4	0.00067558	2775.3	0.000362725	2775.3	0.000179859					3637.4	-0.00208		3637.4	-0.000690451
3636.44	0.000713719	2773.37	0.000366976	2773.37	0.000131736					3636.44	-0.00198		3636.44	-0.00057222
3635.47	0.000698992	2771.44	0.000416253	2771.44	0.00019073					3635.47	-0.00208		3635.47	-0.000370581
3634.51	0.000707496	2769.52	0.000476057	2769.52	0.000234726					3634.51	-0.00241		3634.51	-0.000137743
3633.54	0.000784483	2767.59	0.000429782	2767.59	0.00015334					3633.54	-0.00256		3633.54	5.46746e-05
3632.58	0.000872275	2765.66	0.000309764	2765.66	0.000132934					3632.58	-0.00241		3632.58	0.000147031
3631.61	0.000871626	2763.73	0.000165651	2763.73	0.000191853					3631.61	-0.00253		3631.61	0.000129216
3630.65	0.000767576	2761.8	7.52967e-05	2761.8	0.000119002					3630.65	-0.00329		3630.65	5.70305e-05
3629.69	0.000676565	2759.87	9.16907e-05	2759.87	0					3629.69	-0.00459		3629.69	2.48512e-05
3628.72	0.000729328	2757.94	0.000162323	2757.94	0					3628.72	-0.005		3628.72	9.91028e-05
3627.76	0.000892325	2756.02	0.000256138	2756.02	2.46111e-05					3627.76	-0.00382		3627.76	0.000246608
3626.79	0.00106	2754.09	0.000286869	2754.09	1.01442e-05					3626.79	-0.00287		3626.79	0.000371156
3625.83	0.00119	2752.16	0.000153673	2752.16	1.47723e-05					3625.83	-0.00227		3625.83	0.000407636
3624.86	0.0013	2750.23	0	2750.23	4.35239e-05					3624.86	-0.00183		3624.86	0.00035056
3623.9	0.00138	2748.3	2.53894e-05	2748.3	9.87607e-05					3623.9	-0.00165		3623.9	0.00024552
3622.94	0.00143	2746.37	0.000226212	2746.37	0.000150222					3622.94	-0.00168		3622.94	0.00015625
3621.97	0.00143	2744.44	0.000377985	2744.44	9.91853e-05					3621.97	-0.00194		3621.97	0.00013165
3621.01	0.00142	2742.52	0.000384963	2742.52	0					3621.01	-0.00256		3621.01	0.000188957
3620.04	0.00144	2740.59	0.000311456	2740.59	3.0965e-05					3620.04	-0.00341		3620.04	0.000301288
3619.08	0.00149	2738.66	0.000264232	2738.66	0.000220447					3619.08	-0.00388		3619.08	0.000405693
3618.11	0.00152	2736.73	0.00026982	2736.73	0.000322426					3618.11	-0.00363		3618.11	0.000448628
3617.15	0.00153	2734.8	0.00021519	2734.8	0.000179582					3617.15	-0.00295		3617.15	0.000414373
3616.19	0.0015	2732.87	7.86958e-05	2732.87	0					3616.19	-0.00259		3616.19	0.000330897
3615.22	0.00147	2730.94	8.3384e-06	2730.94	0					3615.22	-0.00288		3615.22	0.000276602
3614.26	0.00146	2729.01	0	2729.01	0.000128427					3614.26	-0.0034		3614.26	0.000339472
3613.29	0.00147	2727.09	0	2727.09	0.000120323					3613.29	-0.00365		3613.29	0.000524741
3612.33	0.00149	2725.16	0.000135657	2725.16	4.4345e-06					3612.33	-0.00328		3612.33	0.000723468
3611.36	0.00152	2723.23	0.000407543	2723.23	0					3611.36	-0.00249		3611.36	0.000812103
3610.4	0.00155	2721.3	0.000537959	2721.3	8.30111e-05					3610.4	-0.00213		3610.4	0.000753884
3609.44	0.0016	2719.37	0.000376149	2719.37	0.000109898					3609.44	-0.00242		3609.44	0.000592053
3608.47	0.00167	2717.44	9.81773e-05	2717.44	5.10756e-05					3608.47	-0.00279		3608.47	0.000410953
3607.51	0.00174	2715.51	0	2715.51	0					3607.51	-0.00275		3607.51	0.000290952
3606.54	0.00179	2713.59	0.000100945	2713.59	0					3606.54	-0.00226		3606.54	0.000261035
3605.58	0.00183	2711.66	0.000300995	2711.66	8.3349e-06					3605.58	-0.00166		3605.58	0.00029577
3604.61	0.00186	2709.73	0.000397767	2709.73	2.43448e-05					3604.61	-0.00135		3604.61	0.000352581
3603.65	0.00189	2707.8	0.000289024	2707.8	0					3603.65	-0.0014		3603.65	0.000389111
3602.69	0.00192	2705.87	0.000183204	2705.87	0					3602.69	-0.00168		3602.69	0.000373954
3601.72	0.00199	2703.94	0.000266933	2703.94	9.9458e-05					3601.72	-0.00211		3601.72	0.000329835
3600.76	0.00208	2702.01	0.00034786	2702.01	0.000196109					3600.76	-0.00244		3600.76	0.000323203
3599.79	0.00212	2700.09	0.000251219	2700.09	0.000148047					3599.79	-0.00239		3599.79	0.000378722
3598.83	0.00208	2698.16	8.35931e-05	2698.16	4.03011e-05					3598.83	-0.00212		3598.83	0.000457698
3597.86	0.00197	2696.23	0	2696.23	1.77007e-05					3597.86	-0.00185		3597.86	0.000501701
3596.9	0.00185	2694.3	1.5853e-06	2694.3	5.6752e-05					3596.9	-0.00173		3596.9	0.000474464
3595.94	0.00176	2692.37	1.79213e-05	2692.37	1.83861e-05					3595.94	-0.00192		3595.94	0.000405771
3594.97	0.00175	2690.44	6.29217e-05	2690.44	0					3594.97	-0.00211		3594.97	0.000367348
3594.01	0.00181	2688.51	0.000188874	2688.51	0.000201212					3594.01	-0.00202		3594.01	0.000386131
3593.04	0.00189	2686.59	0.000266993	2686.59	0.00039249					3593.04	-0.00179		3593.04	0.000430516
3592.08	0.002	2684.66	0.000247845	2684.66	0.000267001					3592.08	-0.00149		3592.08	0.000464358
3591.11	0.0021	2682.73	0.000196257	2682.73	8.64385e-05					3591.11	-0.00137		3591.11	0.000473713
3590.15	0.00217	2680.8	9.14038e-05	2680.8	5.61966e-05					3590.15	-0.00165		3590.15	0.000472158
3589.19	0.00221	2678.87	0	2678.87	1.09338e-05					3589.19	-0.00237		3589.19	0.000492423
3588.22	0.00224	2676.94	5.93489e-05	2676.94	0					3588.22	-0.00317		3588.22	0.000554547
3587.26	0.00224	2675.01	0.000250302	2675.01	0.000141988					3587.26	-0.00336		3587.26	0.00063104
3586.29	0.0022	2673.08	0.000411178	2673.08	0.000268164					3586.29	-0.00279		3586.29	0.000652246
3585.33	0.00216	2671.16	0.000459705	2671.16	0.000167761					3585.33	-0.00207		3585.33	0.000580389
3584.36	0.00218	2669.23	0.000429663	2669.23	2.16212e-05					3584.36	-0.00164		3584.36	0.00046542
3583.4	0.00221	2667.3	0.000296035	2667.3	0					3583.4	-0.0014		3583.4	0.000387168
3582.43	0.00224	2665.37	8.26999e-05	2665.37	1.7626e-06					3582.43	-0.00117		3582.43	0.000373125
3581.47	0.00225	2663.44	0	2663.44	6.18657e-05					3581.47	-0.00104		3581.47	0.000393075
3580.51	0.00226	2661.51	0.000126536	2661.51	0.000215689					3580.51	-0.0011		3580.51	0.000414658
3579.54	0.00231	2659.58	0.000255619	2659.58	0.000285269					3579.54	-0.00115		3579.54	0.000436838
3578.58	0.0024	2657.66	0.000174366	2657.66	0.000150148					3578.58	-0.00106		3578.58	0.000475656
3577.61	0.00252	2655.73	0	2655.73	1.1284e-05					3577.61	-0.000900415		3577.61	0.000538555
3576.65	0.00262	2653.8	0	2653.8	0.000107895					3576.65	-0.0007195		3576.65	0.000611287
3575.68	0.00265	2651.87	0.000144917	2651.87	0.000369045					3575.68	-0.00061415		3575.68	0.000662202
3574.72	0.0026	2649.94	0.00027291	2649.94	0.000581635					3574.72	-0.000642532		3574.72	0.000676098
3573.76	0.00251	2648.01	0.000319739	2648.01	0.000645654					3573.76	-0.000705957		3573.76	0.000673868
3572.79	0.00244	2646.08	0.000328473	2646.08	0.000553806					3572.79	-0.000743636		3572.79	0.000691835
3571.83	0.00242	2644.16	0.000331634	2644.16	0.00040691					3571.83	-0.000771441		3571.83	0.000755881
3570.86	0.0024	2642.23	0.00026712	2642.23	0.000321555					3570.86	-0.000821981		3570.86	0.000838997
3569.9	0.00236	2640.3	0.000101712	2640.3	0.000214888					3569.9	-0.00106		3569.9	0.000846519
3568.93	0.00233	2638.37	0	2638.37	4.4724e-05					3568.93	-0.00174		3568.93	0.000707522
3567.97	0.0024	2636.44	5.29716e-05	2636.44	0					3567.97	-0.00275		3567.97	0.000483197
3567.01	0.00257	2634.51	0.000131593	2634.51	7.6106e-05					3567.01	-0.00341		3567.01	0.000350897
3566.04	0.00272	2632.58	0.000147095	2632.58	0.000233593					3566.04	-0.00317		3566.04	0.000419711
3565.08	0.00279	2630.65	0.00017948	2630.65	0.00028889					3565.08	-0.00231		3565.08	0.000588113
3564.11	0.00282	2628.73	0.000149972	2628.73	0.000141452					3564.11	-0.00157		3564.11	0.000713667
3563.15	0.00289	2626.8	3.93309e-05	2626.8	0					3563.15	-0.00107		3563.15	0.000776367
3562.18	0.00301	2624.87	0	2624.87	0					3562.18	-0.000729837		3562.18	0.000809172
3561.22	0.00309	2622.94	2.68568e-05	2622.94	5.041e-06					3561.22	-0.000616787		3561.22	0.0008162
3560.26	0.00311	2621.01	0.000107687	2621.01	0					3560.26	-0.000626558		3560.26	0.000804634
3559.29	0.00309	2619.08	0.000221709	2619.08	6.73042e-05					3559.29	-0.000462905		3559.29	0.00079815
3558.33	0.00306	2617.15	0.00034921	2617.15	0.000153758					3558.33	-0.000263646		3558.33	0.000792341
3557.36	0.00299	2615.23	0.000454201	2615.23	0.000209104					3557.36	-0.000233377		3557.36	0.000772866
3556.4	0.00291	2613.3	0.000417753	2613.3	0.000225544					3556.4	-0.000180802		3556.4	0.000765034
3555.43	0.00282	2611.37	0.000233352	2611.37	0.000135564					3555.43	-0.000103221		3555.43	0.000803285
3554.47	0.00276	2609.44	0.000121806	2609.44	5.718e-07					3554.47	-0.000249262		3554.47	0.000876762
3553.51	0.00277	2607.51	0.000153803	2607.51	0					3553.51	-0.000538974		3553.51	0.000942391
3552.54	0.00285	2605.58	0.000194889	2605.58	0.000136146					3552.54	-0.000699083		3552.54	0.000973263
3551.58	0.00294	2603.65	0.000259053	2603.65	0.000244476					3551.58	-0.00056462		3551.58	0.000973626
3550.61	0.003	2601.73	0.000388277	2601.73	0.000188453					3550.61	-0.0002504		3550.61	0.000959046
3549.65	0.00302	2599.8	0.000491399	2599.8	4.19265e-05					3549.65	-8.45871e-05		3549.65	0.00094649
3548.68	0.00299	2597.87	0.000547644	2597.87	0					3548.68	-0.000274305		3548.68	0.000943143
3547.72	0.0029	2595.94	0.000562487	2595.94	0.000144064					3547.72	-0.000688073		3547.72	0.00093479
3546.76	0.0028	2594.01	0.000445637	2594.01	0.000370925					3546.76	-0.000968142		3546.76	0.000905684
3545.79	0.00277	2592.08	0.000242764	2592.08	0.000457877					3545.79	-0.00105		3545.79	0.000865687
3544.83	0.00284	2590.15	0.000168237	2590.15	0.00034436					3544.83	-0.00104		3544.83	0.000843199
3543.86	0.00299	2588.22	0.000252882	2588.22	0.000167193					3543.86	-0.000887086		3543.86	0.000846623
3542.9	0.00316	2586.3	0.000317273	2586.3	8.48804e-05					3542.9	-0.000585456		3542.9	0.000862159
3541.93	0.00329	2584.37	0.000301759	2584.37	0.00011954					3541.93	-0.000202433		3541.93	0.000892299
3540.97	0.00333	2582.44	0.000344845	2582.44	0.000205695					3540.97	0.000166867		3540.97	0.000950329
3540	0.00331	2580.51	0.000429782	2580.51	0.000293946					3540	0.000406367		3540	0.00103
3539.04	0.00329	2578.58	0.000336746	2578.58	0.000283944					3539.04	0.000490946		3539.04	0.00112
3538.08	0.00331	2576.65	0.000120402	2576.65	0.000140978					3538.08	0.000370845		3538.08	0.00115
3537.11	0.00333	2574.72	9.85e-07	2574.72	0					3537.11	5.60209e-05		3537.11	0.0011
3536.15	0.00338	2572.8	0	2572.8	0					3536.15	-6.39336e-05		3536.15	0.000994849
3535.18	0.00343	2570.87	4.51641e-05	2570.87	0.000103976					3535.18	0.000167256		3535.18	0.000906151
3534.22	0.00343	2568.94	0.000317847	2568.94	0.000311988					3534.22	0.000363695		3534.22	0.000886022
3533.25	0.00337	2567.01	0.000658525	2567.01	0.000497832					3533.25	0.000426189		3533.25	0.000929212
3532.29	0.00326	2565.08	0.000824705	2565.08	0.000546272					3532.29	0.00044114		3532.29	0.000991865
3531.33	0.00316	2563.15	0.00076711	2563.15	0.000453499					3531.33	0.000357503		3531.33	0.00102
3530.36	0.00308	2561.22	0.000623996	2561.22	0.000332037					3530.36	0.000132375		3530.36	0.000973211
3529.4	0.00308	2559.3	0.000525279	2559.3	0.000241431					3529.4	-0.000162844		3529.4	0.000866309
3528.43	0.00318	2557.37	0.000453887	2557.37	0.000249013					3528.43	-0.000315022		3528.43	0.000740867
3527.47	0.00338	2555.44	0.000350373	2555.44	0.000341495					3527.47	-0.000219199		3527.47	0.000651806
3526.5	0.00356	2553.51	0.000291941	2553.51	0.000344571					3526.5	-6.61077e-05		3526.5	0.00062907
3525.54	0.00363	2551.58	0.00036771	2551.58	0.000230058					3525.54	-7.36652e-05		3525.54	0.000660205
3524.58	0.00356	2549.65	0.000478243	2549.65	0.000111637					3524.58	-0.000287291		3524.58	0.00070537
3523.61	0.00342	2547.72	0.000452483	2547.72	5.94412e-05					3523.61	-0.000532252		3523.61	0.000731843
3522.65	0.00332	2545.79	0.000315376	2545.79	8.09603e-05					3522.65	-0.000457061		3522.65	0.000727046
3521.68	0.00328	2543.87	0.000190821	2543.87	6.00518e-05					3521.68	-6.86442e-05		3521.68	0.000680272
3520.72	0.00328	2541.94	6.99057e-05	2541.94	0					3520.72	0.000229074		3520.72	0.000598819
3519.75	0.00332	2540.01	0	2540.01	0					3519.75	0.000293154		3519.75	0.000538244
3518.79	0.0034	2538.08	4.55396e-05	2538.08	3.91521e-05					3518.79	0.000260413		3518.79	0.000565873
3517.83	0.00347	2536.15	0.000183918	2536.15	0					3517.83	0.000301003		3517.83	0.000688543
3516.86	0.00343	2534.22	0.000293147	2534.22	7.2583e-06					3516.86	0.000509813		3516.86	0.000832851
3515.9	0.00328	2532.29	0.000342361	2532.29	0.000128492					3515.9	0.000744808		3515.9	0.000907941
3514.93	0.0031	2530.37	0.000345151	2530.37	0.000240921					3514.93	0.000785728		3514.93	0.000876114
3513.97	0.00303	2528.44	0.000268013	2528.44	0.000214125					3513.97	0.000646232		3513.97	0.000770221
3513	0.00313	2526.51	0.000192184	2526.51	9.56677e-05					3513	0.000460082		3513	0.000660698
3512.04	0.00333	2524.58	0.000296647	2524.58	3.19953e-05					3512.04	0.000303308		3512.04	0.000586376
3511.08	0.0035	2522.65	0.000430526	2522.65	2.6873e-05					3511.08	0.000133204		3511.08	0.000521527
3510.11	0.00355	2520.72	0.000326452	2520.72	1.48945e-05					3510.11	-0.000113055		3510.11	0.000432537
3509.15	0.00345	2518.79	0.000119279	2518.79	0					3509.15	-0.000175316		3509.15	0.000349549
3508.18	0.00329	2516.87	8.07937e-05	2516.87	0					3508.18	0.000123986		3508.18	0.000336337
3507.22	0.00318	2514.94	0.000155803	2514.94	2.72473e-05					3507.22	0.000428806		3507.22	0.000382893
3506.25	0.0032	2513.01	0.000122275	2513.01	3.05089e-05					3506.25	0.000498695		3506.25	0.000399008
3505.29	0.00329	2511.08	4.088e-06	2511.08	1.51019e-05					3505.29	0.0003717		3505.29	0.000314214
3504.33	0.00335	2509.15	0	2509.15	0					3504.33	0.000108346		3504.33	0.000160549
3503.36	0.00331	2507.22	0.00013567	2507.22	0					3503.36	-0.000179249		3503.36	5.54772e-05
3502.4	0.00324	2505.29	0.000284667	2505.29	0.000106393					3502.4	-0.000257696		3502.4	7.80273e-05
3501.43	0.00327	2503.36	0.000371221	2503.36	0.000247615					3501.43	-6.3623e-05		3501.43	0.000168758
3500.47	0.00335	2501.44	0.000361996	2501.44	0.000250295					3500.47	0.000223609		3500.47	0.000223531
3499.5	0.00334	2499.51	0.000242101	2499.51	0.000213412					3499.5	0.000508309		3499.5	0.000239226
3498.54	0.00323	2497.58	7.72184e-05	2497.58	0.000189521					3498.54	0.00068792		3498.54	0.000280099
3497.57	0.0031	2495.65	0	2495.65	0.000140554					3497.57	0.000642421		3497.57	0.000343565
3496.61	0.00304	2493.72	4.7906e-05	2493.72	0.00018112					3496.61	0.000515955		3496.61	0.000344187
3495.65	0.00312	2491.79	0.00010091	2491.79	0.000247167					3495.65	0.000530132		3495.65	0.000256813
3494.68	0.00329	2489.86	7.27436e-05	2489.86	0.000172131					3494.68	0.000661683		3494.68	0.00019481
3493.72	0.00348	2487.94	0.000148734	2487.94	9.41916e-05					3493.72	0.000787881		3493.72	0.000250597
3492.75	0.00361	2486.01	0.000285037	2486.01	9.3652e-05					3492.75	0.000883221		3492.75	0.00035872
3491.79	0.00362	2484.08	0.000198701	2484.08	3.00475e-05					3491.79	0.000995031		3491.79	0.00038608
3490.82	0.00349	2482.15	0	2482.15	0					3490.82	0.00109		3490.82	0.000295615
3489.86	0.00331	2480.22	0	2480.22	9.26246e-05					3489.86	0.00103		3489.86	0.000186859
3488.9	0.00323	2478.29	0.000142724	2478.29	0.000205072					3488.9	0.00083783		3488.9	0.000156716
3487.93	0.00327	2476.36	0.000205738	2476.36	0.000225594					3487.93	0.000714108		3487.93	0.000177511
3486.97	0.00328	2474.44	0.000143578	2474.44	0.000212392					3486.97	0.000747038		3486.97	0.000187999
3486	0.00324	2472.51	0.000105458	2472.51	0.000218473					3486	0.000907889		3486	0.000219284
3485.04	0.00319	2470.58	0.000141349	2470.58	0.000259497					3485.04	0.00109		3485.04	0.000290486
3484.07	0.00323	2468.65	0.000145414	2468.65	0.00024648					3484.07	0.0011		3484.07	0.000307246
3483.11	0.00339	2466.72	0.000132449	2466.72	0.000163826					3483.11	0.000865505		3483.11	0.000219724
3482.15	0.00359	2464.79	0.000196218	2464.79	0.000221249					3482.15	0.0005969		3482.15	0.00010933
3481.18	0.00365	2462.86	0.000256586	2462.86	0.000385571					3481.18	0.000496803		3481.18	4.24033e-05
3480.22	0.00356	2460.94	0.000211059	2460.94	0.000331635					3480.22	0.00057803		3480.22	2.66893e-05
3479.25	0.00347	2459.01	0.000137909	2459.01	0.000104055					3479.25	0.000854559		3479.25	8.61053e-05
3478.29	0.00343	2457.08	0.000150352	2457.08	1.62786e-05					3478.29	0.00125		3478.29	0.000221848
3477.32	0.00342	2455.15	0.000206651	2455.15	6.11878e-05					3477.32	0.00153		3477.32	0.000366467
3476.36	0.00338	2453.22	0.000200036	2453.22	4.87347e-05					3476.36	0.00155		3476.36	0.000470214
3475.4	0.00339	2451.29	0.000138967	2451.29	0					3475.4	0.00138		3475.4	0.000571109
3474.43	0.00352	2449.36	7.97789e-05	2449.36	0					3474.43	0.00132		3474.43	0.000681828
3473.47	0.00372	2447.43	2.52871e-05	2447.43	1.27005e-05					3473.47	0.00149		3473.47	0.000722898
3472.5	0.00388	2445.51	0	2445.51	0					3472.5	0.00171		3472.5	0.000657457
3471.54	0.00395	2443.58	0	2443.58	1.71061e-05					3471.54	0.00173		3471.54	0.00053306
3470.57	0.00387	2441.65	2.87907e-05	2441.65	5.68628e-05					3470.57	0.00154		3470.57	0.000386157
3469.61	0.00369	2439.72	0.000119333	2439.72	7.12644e-05					3469.61	0.00139		3469.61	0.000239563
3468.65	0.00356	2437.79	0.000273969	2437.79	0.000115373					3468.65	0.00135		3468.65	0.000145866
3467.68	0.00357	2435.86	0.000353644	2435.86	0.000111723					3467.68	0.0013		3467.68	0.000146772
3466.72	0.00364	2433.93	0.000242392	2433.93	9.8948e-06					3466.72	0.0013		3466.72	0.000252436
3465.75	0.0037	2432.01	7.89917e-05	2432.01	0					3465.75	0.00154		3465.75	0.000436579
3464.79	0.00378	2430.08	1.45864e-05	2430.08	5.77786e-05					3464.79	0.00184		3464.79	0.00061235
3463.82	0.00391	2428.15	0	2428.15	3.58955e-05					3463.82	0.00196		3463.82	0.000711126
3462.86	0.00402	2426.22	0	2426.22	0					3462.86	0.00196		3462.86	0.000724842
3461.9	0.00395	2424.29	0.000122718	2424.29	4.49172e-05					3461.9	0.00197		3461.9	0.000659324
3460.93	0.0038	2422.36	0.000197696	2422.36	0.000117508					3460.93	0.00192		3460.93	0.000583888
3459.97	0.0038	2420.43	0.000136257	2420.43	0.000123					3459.97	0.00192		3459.97	0.000650717
3459	0.00406	2418.51	7.41752e-05	2418.51	7.64253e-05					3459	0.00212		3459	0.000929679
3458.04	0.00434	2416.58	0.000123583	2416.58	3.45552e-05					3458.04	0.00243		3458.04	0.00128
3457.07	0.00447	2414.65	0.000217589	2414.65	0					3457.07	0.00267		3457.07	0.0015
3456.11	0.00446	2412.72	0.000248277	2412.72	1.4619e-06					3456.11	0.00288		3456.11	0.00154
3455.15	0.00442	2410.79	0.00022899	2410.79	0.000154201					3455.15	0.00313		3455.15	0.00152
3454.18	0.00442	2408.86	0.000208083	2408.86	0.000308686					3454.18	0.00333		3454.18	0.00155
3453.22	0.00442	2406.93	0.000156206	2406.93	0.000283791					3453.22	0.00336		3453.22	0.0016
3452.25	0.00441	2405	7.56177e-05	2405	0.000231467					3452.25	0.0033		3452.25	0.00165
3451.29	0.00443	2403.08	3.25986e-05	2403.08	0.000324654					3451.29	0.00337		3451.29	0.00178
3450.32	0.00451	2401.15	0	2401.15	0.000421075					3450.32	0.00352		3450.32	0.00192
3449.36	0.00459	2399.22	0	2399.22	0.000412269					3449.36	0.00351		3449.36	0.00189
3448.39	0.00469	2397.29	0.000106737	2397.29	0.000453662					3448.39	0.00324		3448.39	0.00172
3447.43	0.00478	2395.36	0.000261509	2395.36	0.000599477					3447.43	0.00301		3447.43	0.00159
3446.47	0.00479	2393.43	0.000342445	2393.43	0.000736815					3446.47	0.0032		3446.47	0.00167
3445.5	0.00474	2391.5	0.000337289	2391.5	0.000767437					3445.5	0.0036		3445.5	0.00186
3444.54	0.00468	2389.58	0.000285343	2389.58	0.000742083					3444.54	0.00378		3444.54	0.00193
3443.57	0.00465	2387.65	0.00023347	2387.65	0.000794447					3443.57	0.00368		3443.57	0.00189
3442.61	0.00465	2385.72	0.000210889	2385.72	0.000952296					3442.61	0.00347		3442.61	0.00185
3441.64	0.00464	2383.79	0.00018361	2383.79	0.00109					3441.64	0.00345		3441.64	0.00184
3440.68	0.00465	2381.86	0.000117961	2381.86	0.00112					3440.68	0.0036		3440.68	0.00179
3439.72	0.00466	2379.93	4.46535e-05	2379.93	0.00109					3439.72	0.00356		3439.72	0.00166
3438.75	0.00457	2378	5.2965e-06	2378	0.00101					3438.75	0.00325		3438.75	0.00142
[truncated: 3,152 more rows]

## Sheet: Supplementary Figure 15
i(5)-silica-TPU @ 100 mV								i(5)-silica-TPU @ 1 V
[truncated: 9,465 more rows]

## Sheet: Supplementary Figure 16
i(10)-silica-TPU @ 1 mV																i(10)-silica-TPU @ 1 V
[truncated: 13,693 more rows]

[truncated: 2 more sheets: Supplementary Figure 17, Supplementary Figure 18]
